# Supplementary material for: Enhanced offspring predisposition to steatohepatitis with maternal high-fat diet is associated with epigenetic and microbiome alterations
Source: PLoS One. 2017 Apr 17;12(4):e0175675. doi: 10.1371/journal.pone.0175675 (PMC5393586; doi:10.1371/journal.pone.0175675)
Supplement: S1 Table — (XLSX) [file pone.0175675.s003.xlsx]

## Sheet: S1 Table_PrimerSequences
S1 Table -Primers sequences used for real-time PCR
Sr.No.	NameofGene	Forward	Reverse
1	A1bg	TGGTGTGTGCAGTTGATTTGC	GCGGTATGACAGCACCTGTGT
2	Derl3	TCTTCGGTGGTGTTCTTATGACTCT	GCGACGGCTCCATACATAGAC
3	Id1	GCAGGTGAACGTCCTGCTCTA	TCTCCACCTTGCTCACTTTGC
4	Smad3	TGGGCCTACTGTCCAATGTCA	AAAGACCTCCCCTCCGATGTA
5	Tgfbr1	AAAGGTACATGGCCCCTGAAG	CCAGAACACTAAGCCCATTGC
6	S100a4	TGAGCAACTTGGACAGCAACA	GCCCTCAAAGAATTCATTGCA
7	Ephb2	GGAAAAGCTACCCCTCATCGTT	GCTCAAACCCCCGTCTGTTAC
8	aSMA	TCCTGACGCTGAAGTATCCGATA	GGCCACACGAAGCTCGTTATAG
9	Mmp12	CCAGGAAATGCAGCAGTTCTT	GTACATCGGGCACTCCACATC
10	Mmp13	GCAGGTTGAGGCTGAGCTCTT	TAAACATAAGGTCACGGGATGGA
11	Mogat1	TTTCCCGTTGTTCCGAGAATA	AGACATTGCCACCTCCATCCT
12	Slco1a1	GCAGCTGCTTAACGGACACAT	TCCAGTTCCAACAGACTTCTCACA
13	Lcn2	CAATGCGGTCCAGAAAAAAAC	TGACCAGGATGGAGGTGACAT
14	Egr1	GAACCCCTTTTCAGCCTAGTCA	GCAGAGGAAGACGATGAAGCA
15	Atf3	TCGAAGACCCACAAGTTGTAGCT	GGTAACGTCACGGGCTTCTG
16	Tff3	GTGGCTACCCCTCTGTCACATC	CTCCTGCAGAGGTTTGAAGCA
17	Cyp2a22	GCACTATGGCCCTGTGTTCAC	CCTCAGCGTTGTCCTCCAAA
18	Cyp2b9	CCACAGGAAAGCGCATTTGT	AACAGGGCTTGCCACAGAGA
19	Serpina1e	GGAACCCAAGGAAAGATAGTTGAG	GGCTTCTTCCATTTGCCTTTAA
20	Ppp1r3g	ACGGAGTGGCGTACCTTTCT	CCTCAGCCTTTGATCCAGAGT
21	Tnfrsf23	CAAAATCCCCCATACTCAAGGA	CACAGGTGGAGCAAAGTTCACA
22	Ly6d	CTGCCCGTCCAACTTCTACTTC	AGTCGGAGGTGCATGAGTTTG
23	Mcp1	AAAACCTGGATCGGAACCAAAT	ACGGGTCAACTTCACATTCAAA
24	Casp1	GGCACGGGACCTATGTGATC	CAGAATTCCTGCCAGGTAGCA
25	Col1a1	ATGACGTGCAATGCAATGAA	CTACATCTTCTGAGTTTGGTGATACG
26	Mmp2	CTGCAACCTGTTTGTGCTGAA	GCATGGTCTCGATGGTATTCTG
27	Mmp9	CCTGGAGACCTGAGAACCAATC	TTCGACTCTCCACGCATCTCT
28	Il1b	GTGTGTGACGTTCCCATTAGACA	AGGTGGAGAGCTTTCAGCTCAT
29	IL-6	CTTCCATCCAGTTGCCTTCTTG	TGGGAGTGGTATCCTCTGTGAA
30	IL8	TGATGCCTAAAAGCCACTCATG	CCAGACTAACGCGGGAATAGAG
31	IFNg	TCAAGTGGCATAGATGTGGAAGA	GAGATAATCTGGCTCTGCAGGATT
