# Supplementary material for: Enhanced offspring predisposition to steatohepatitis with maternal high-fat diet is associated with epigenetic and microbiome alterations
Source: PLoS One. 2017 Apr 17;12(4):e0175675. doi: 10.1371/journal.pone.0175675 (PMC5393586; doi:10.1371/journal.pone.0175675)
Supplement: S2 Table — (XLSX) [file pone.0175675.s004.xlsx]

## Sheet: S2 Table_Blood Biochemi
S2 Table -Serum Metabolites in Offspring
Blood Metabolites	CC	CH	HC	HH	P value
					Maternal	Offspring	Both
Cholesterol (mmol/l)	3.91 ± 0.62	5.32 ± 0.63	3.30 ± 0.76	6.98± 0.68	0.4235	< 0.01	0.0875
Glucose (mmol/l)	16.37 ± 1.72	17.02 ± 1.07	15.38 ± 2.07	20.03 ± 1.32	0.4919	0.0783	0.1794
NEFA (mmol/l)	0.85 ± 0.06	1.33 ± 0.16	0.94 ± 0.24	0.84 ± 0.05	0.1637	0.1828	0.051
Triglyceride (mmol/l)	1.64 ± 0.21	1.46 ± 0.10	1.77 ± 0.35	1.37 ± 0.09	0.9259	0.1285	0.5724
