# Supplementary material for: Enhanced offspring predisposition to steatohepatitis with maternal high-fat diet is associated with epigenetic and microbiome alterations
Source: PLoS One. 2017 Apr 17;12(4):e0175675. doi: 10.1371/journal.pone.0175675 (PMC5393586; doi:10.1371/journal.pone.0175675)
Supplement: S3 Table — (XLSX) [file pone.0175675.s005.xlsx]

## Sheet: S3 Table_RNASeq_Genes
S3 Table - Union of Differentially expressed genes in either comparison (RNAseq data)
		Average				Fold Change
tracking_id	gene_short_name	CC	CH	HC	HH	CCvsCH	CCvsHC	CCvsHH
XLOC_000081	Npas2	0.78738	0.498311	0.390171	0.566937	0.632872	0.495531	0.72003
XLOC_000105	Col3a1	10.6631	13.3775	10.9595	27.9344	1.25457	1.0278	2.61973
XLOC_000174	Cps1	674.745	424.423	674.821	336.077	0.629012	1.00011	0.49808
XLOC_000184	Igfbp2	486.775	351.883	479.885	152.686	0.722887	0.985846	0.313668
XLOC_000187	Rufy4	0.17418	0.690061	0.194844	0.666967	3.96176	1.11864	3.82917
XLOC_000222	Mogat1	1.07806	7.9944	0.872238	11.4285	7.41556	0.809083	10.601
XLOC_000298	Gpc1	9.00151	20.7344	10.1955	22.8657	2.30344	1.13264	2.54021
XLOC_000305	Agxt	252.025	201.042	242.989	118.317	0.797707	0.964146	0.469464
XLOC_000357	Acmsd	10.49	5.15448	8.74771	3.62681	0.49137	0.833909	0.34574
XLOC_000400	Chil1	0.080927	0.571537	0.0182288	0.784777	7.06238	0.22525	9.69734
XLOC_000449	Fam129a	0.49585	0.590792	0.479425	0.995618	1.19147	0.966876	2.0079
XLOC_000527	Fcgr4	3.06031	4.36909	3.03524	6.52739	1.42766	0.991807	2.13292
XLOC_000564	Pyhin1	0.204307	0.42343	0.257941	0.477027	2.07251	1.26251	2.33485
XLOC_000605	9130409I23Rik	3.69757	12.7713	3.73981	12.5306	3.45396	1.01142	3.38888
XLOC_000612	Susd4	8.42164	3.06474	9.81132	4.75555	0.363912	1.16501	0.564683
XLOC_000613	Tlr5	2.04665	4.25151	1.86381	5.70105	2.0773	0.910665	2.78556
XLOC_000634	Batf3	0.883586	1.84265	1.53213	2.02568	2.08542	1.73399	2.29257
XLOC_000640	Rd3	0.601101	0.480125	0.636969	0.299023	0.798743	1.05967	0.497458
XLOC_000644	Irf6	10.3564	6.29749	9.43639	5.09409	0.608078	0.911166	0.491879
XLOC_000646	Lamb3	0.807076	2.2774	0.843633	2.92644	2.8218	1.0453	3.62598
XLOC_000689	Mcm3	1.32849	2.27866	1.34426	4.34977	1.71523	1.01188	3.27423
XLOC_000711	Bag2	1.52777	0.818409	1.4355	0.747556	0.535687	0.939605	0.489311
XLOC_000760	Fhl2	1.31133	0.578958	1.68133	0.651718	0.441503	1.28215	0.496988
XLOC_000806	Tmem237	1.19773	2.13752	1.76323	3.01629	1.78465	1.47215	2.51835
XLOC_000864	Ihh	2.45987	1.37438	3.60838	0.939983	0.558723	1.4669	0.382128
XLOC_000886	Serpine2	10.1717	4.91161	10.9986	5.08675	0.482869	1.08129	0.500087
XLOC_000981	Inhbb	0.296599	0.462819	0.384301	0.871178	1.56042	1.29569	2.93722
XLOC_000990	Marco	1.24731	3.39049	1.93198	5.99567	2.71825	1.54892	4.8069
XLOC_001003	Mcm6	1.54612	1.80109	2.20994	5.13608	1.16491	1.42934	3.32191
XLOC_001054	5730559C18Rik	0.368134	0.0963375	1.08928	0.164705	0.261691	2.95891	0.447406
XLOC_001102	Mr1	2.63471	1.7379	1.22407	2.21624	0.659618	0.464594	0.841171
XLOC_001169	Rgs4	0.249961	0.369426	0.221662	0.58282	1.47793	0.886785	2.33164
XLOC_001206	Slamf8	0.3625	0.596247	0.455232	0.825831	1.64482	1.25581	2.27815
XLOC_001214	Ackr1	1.37246	1.79367	1.49376	2.83418	1.3069	1.08839	2.06504
XLOC_001260	1700056E22Rik	1.17005	2.70794	1.93777	2.80119	2.31439	1.65615	2.39409
XLOC_001286	Atf3	2.31491	2.04656	5.63877	2.74882	0.884078	2.43585	1.18744
XLOC_001289	Dtl	0.107934	0.256444	0.172999	0.622167	2.37595	1.60282	5.76435
XLOC_001361	Raet1a,Raet1b,Raet1c,Raet1d,Raet1e	4.46805	16.5792	4.347	21.8364	3.71061	0.972908	4.88724
XLOC_001368	Vnn1	13.5283	44.4831	14.5342	52.4225	3.28815	1.07435	3.87501
XLOC_001380	Moxd1	0.842049	0.183515	2.62905	0.0274297	0.217939	3.1222	0.032575
XLOC_001389	Themis	0.108989	1.17981	0.150218	2.53788	10.8251	1.37829	23.2858
XLOC_001529	Derl3	4.26913	5.49021	11.0647	1.70125	1.28603	2.59179	0.3985
XLOC_001595	Cfd	1.78833	52.6298	0.453162	25.1517	29.4296	0.2534	14.0644
XLOC_001641	Apba3,Mir3057	30.0999	85.7485	130.315	76.0536	2.8488	4.32942	2.52671
XLOC_001765	Tspan8	1.99447	1.08789	4.35028	2.93779	0.545453	2.18117	1.47297
XLOC_001791	Avpr1a	14.4082	5.11004	13.343	3.44162	0.354662	0.926072	0.238866
XLOC_001792	Mir8104,Ppm1h	0.561443	0.735768	6.94975	16.1166	1.31049	12.3784	28.7057
XLOC_001832	Timeless	0.317557	0.676609	0.409509	0.912361	2.13067	1.28956	2.87306
XLOC_002015	Cep85l	1.69815	0.678495	1.13164	0.952522	0.39955	0.666394	0.560918
XLOC_002042	2010107G23Rik	1.28125	2.23511	1.36443	3.47369	1.74448	1.06492	2.71118
XLOC_002068	Cdk1	1.31944	0.646178	1.60109	1.21229	0.489738	1.21347	0.91879
XLOC_002071	Bicc1	1.10497	0.547958	0.914857	1.02631	0.495905	0.82795	0.928816
XLOC_002266	Acss3	3.67031	5.33025	2.8701	9.22764	1.45226	0.781977	2.51413
XLOC_002280	Trhde	0.545184	0.369524	0.339743	0.268546	0.677796	0.623171	0.492578
XLOC_002355	Slc39a5	1.14307	2.88129	1.06159	4.85767	2.52066	0.928715	4.24967
XLOC_002425	Gal3st1	2.14813	6.49646	2.51236	7.69667	3.02424	1.16956	3.58296
XLOC_002466	Egfr	72.0897	36.4323	83.1794	22.2155	0.505375	1.15383	0.308165
XLOC_002518	Stk10	0.730458	1.07753	0.691664	1.74199	1.47514	0.946892	2.3848
XLOC_002888	Unc119	7.94507	14.9226	8.48239	18.8196	1.87822	1.06763	2.36871
XLOC_002899	Rab11fip4	0.689497	0.345705	0.694146	0.31852	0.501387	1.00674	0.46196
XLOC_002914	Ccl2	1.36609	3.06535	3.11553	4.23572	2.24389	2.28062	3.10062
XLOC_002997	Col1a1	8.23005	9.6844	9.37313	21.4572	1.17671	1.13889	2.60718
XLOC_003010	Phospho1	9.44563	18.0701	8.67985	23.7971	1.91307	0.918928	2.51937
XLOC_003102	Cntnap1	1.13566	2.62715	0.986733	3.58043	2.31333	0.868863	3.15273
XLOC_003105	Wnk4	0.558065	0.202751	0.505838	0.172696	0.363311	0.906415	0.309455
XLOC_003133	Adam11	1.44059	6.64016	1.05759	4.58463	4.60932	0.734137	3.18246
XLOC_003188	Sstr2	1.76639	0.649258	1.62583	0.911541	0.367562	0.920425	0.516047
XLOC_003198	Cd300a	0.726381	0.95539	0.864467	1.48803	1.31527	1.1901	2.04856
XLOC_003208	Slc16a5	4.36463	10.8735	7.40583	12.1461	2.49128	1.69678	2.78284
XLOC_003347	Fignl1	0.16767	0.330167	0.227667	0.826571	1.96915	1.35783	4.92974
XLOC_003390	Acyp2	1.69383	3.41897	1.92277	3.3641	2.01848	1.13516	1.98609
XLOC_003555	Aldh3a2	125.938	280.243	127.111	322.899	2.22525	1.00932	2.56396
XLOC_003607	Cd68	9.18141	11.2673	10.2259	18.7475	1.22719	1.11376	2.0419
XLOC_003645	Scimp	0.459672	0.983885	0.673964	1.10444	2.14041	1.46618	2.40267
XLOC_003729	Slc13a2	0.533446	0.327532	0.444848	0.0833854	0.613992	0.833913	0.156314
XLOC_003758	Slfn9	0.234511	0.21006	0.183941	0.588219	0.895736	0.784362	2.50828
XLOC_003769	Ccl6	2.53238	4.10249	2.74555	7.08425	1.62001	1.08418	2.79746
XLOC_003826	Abcc3	40.14	72.1089	38.8503	87.3825	1.79643	0.967868	2.17694
XLOC_003906	Krt23	1.52687	4.15271	1.68826	2.71327	2.71975	1.1057	1.77701
XLOC_003953	Klhl11	0.816584	0.264963	0.475849	0.675373	0.324477	0.582731	0.827071
XLOC_004012	Arhgap27	0.716517	1.00656	0.865991	1.74685	1.40479	1.20861	2.43797
XLOC_004056	Abca8a	15.6708	8.86989	15.252	6.41836	0.566015	0.973275	0.409575
XLOC_004070	Cd300lb	0.331578	0.558714	0.32556	0.817632	1.68501	0.98185	2.46588
XLOC_004077	Cd300e	0.247098	0.478822	0.324533	0.721134	1.93778	1.31338	2.91841
XLOC_004096	Galk1	46.9486	76.0801	50.3803	97.8066	1.6205	1.07309	2.08327
XLOC_004103	Fbf1	2.10179	5.79352	1.33751	4.85332	2.75647	0.636369	2.30914
XLOC_004236	Grhl1	0.376093	0.306745	0.840749	0.489112	0.815609	2.23548	1.30051
XLOC_004379	Rad51b	1.07074	3.6818	1.64766	6.31255	3.43856	1.53881	5.89551
XLOC_004398	Acot2	3.48807	6.59781	4.78357	11.0448	1.89154	1.37141	3.16646
XLOC_004401	Acot3	2.95252	7.44091	7.53806	10.9785	2.52019	2.55309	3.71835
XLOC_004421	Jdp2	0.502108	0.805338	0.754472	1.0741	1.60392	1.50261	2.13919
XLOC_004478	Ppp4r4	1.48236	0.955248	0.906095	0.714503	0.644411	0.611253	0.482005
XLOC_004479	Serpina4-ps1	24.8991	38.0034	36.5571	7.63034	1.5263	1.46821	0.306451
XLOC_004487	Serpina3k	4502.81	3643.6	4428	2236.88	0.809185	0.983387	0.496775
XLOC_004509	Evl	1.47051	2.64786	2.23723	3.75716	1.80064	1.5214	2.555
XLOC_004652	Tubb2a-ps2	0.682048	1.54312	0.703056	2.43809	2.26248	1.0308	3.57466
XLOC_004656	Fam84a	0.29358	0.635677	0.329305	0.67616	2.16526	1.12169	2.30316
XLOC_004904	Ifi27l2b	14.9927	25.525	16.7162	44.2165	1.7025	1.11496	2.9492
XLOC_004912	Serpina1e	2202.85	850.472	2467.77	244.88	0.386078	1.12026	0.111165
XLOC_004952	Xrcc3	1.5756	2.55635	1.30866	3.36821	1.62246	0.830574	2.13773
XLOC_004998	Idi1	1.21821	0.548244	0.959604	0.898278	0.450042	0.787718	0.737377
XLOC_005006	Nid1	3.0435	2.94846	3.06502	7.03776	0.968774	1.00707	2.31239
XLOC_005021	Elmo1	0.288476	0.461427	0.501275	0.815432	1.59953	1.73767	2.82669
XLOC_005139	Ppp1r3g	2.37601	2.53398	0.721476	2.43768	1.06649	0.303651	1.02596
XLOC_005174	Id4	1.58576	0.910474	1.52577	0.739376	0.574157	0.962168	0.46626
XLOC_005341	Enc1	1.86446	2.63512	1.74545	3.79248	1.41334	0.936169	2.03409
XLOC_005370	Pde4d	0.736149	1.22554	0.716267	1.68455	1.6648	0.972992	2.28833
XLOC_005387	Esm1	0.435566	0.571986	0.536517	1.0039	1.3132	1.23177	2.30481
XLOC_005412	Chrm3	0.398849	0.549922	0.496549	0.91704	1.37877	1.24495	2.29921
XLOC_005507	Lrrc16a	4.0594	2.44094	4.03738	1.49009	0.601306	0.994576	0.367071
XLOC_005539	Serpinb1a	1.58624	3.56877	1.58915	1.8717	2.24983	1.00183	1.17996
XLOC_005545	Tubb2a	81.3537	141.535	98.026	224.69	1.73975	1.20494	2.76189
XLOC_005621	Hk3	1.03078	1.63074	1.1469	2.07709	1.58204	1.11265	2.01506
XLOC_005639	Cxcl14	1.05755	1.17873	1.72162	2.25415	1.11459	1.62793	2.13148
XLOC_005690	Ptch1	3.10598	1.45519	2.20009	2.35903	0.468514	0.708342	0.759514
XLOC_005757	Gpr98	0.205726	0.920597	0.115018	0.603257	4.47486	0.559082	2.93233
XLOC_005858	Fst	3.60114	2.06526	1.67556	1.9701	0.573501	0.465287	0.547078
XLOC_005998	Arhgap22	0.29833	0.498617	0.530668	1.12013	1.67136	1.77879	3.75467
XLOC_006019	Sftpa1	0.593848	0.441309	0.316456	0.267835	0.743136	0.532891	0.451016
XLOC_006022	Ear2,Ear3	1.67295	4.34203	2.43371	5.68358	2.59543	1.45474	3.39734
XLOC_006036	Lgals3	4.83952	7.99262	6.79385	13.4922	1.65153	1.40383	2.78792
XLOC_006066	Ang,Rnase4	933.944	689.257	852.62	376.3	0.738007	0.912924	0.402915
XLOC_006077	Slc39a2	0.702907	0.618167	0.59535	0.309387	0.879444	0.846983	0.440154
XLOC_006110	Fitm1	53.6214	159.476	47.375	147.152	2.97412	0.883509	2.74428
XLOC_006118	Ltb4r2	1.17589	0.776987	1.36504	0.470151	0.660767	1.16086	0.399827
XLOC_006155	Mir8098,Wdfy2	1.5722	3.14632	13.3969	2.38862	2.00123	8.52115	1.51929
XLOC_006204	Hr	0.620261	0.603713	1.11288	1.27123	0.97332	1.79421	2.0495
XLOC_006433	Ddhd1,Mir5131	36.7154	3.16864	3.81635	3.4095	0.0863027	0.103944	0.0928629
XLOC_006535	Ripk3	0.414114	0.636743	0.558174	0.880516	1.5376	1.34788	2.12627
XLOC_006635	Pdlim2	1.74612	2.17249	1.48315	3.66648	1.24418	0.849395	2.09978
XLOC_006677	Lect1	2.84553	2.34246	2.41037	1.16086	0.823206	0.847073	0.407958
XLOC_006712	Abcc4	0.654532	0.280748	0.611893	0.608785	0.428929	0.934855	0.930107
XLOC_006746	Lifr	39.1171	22.0163	41.8676	13.7408	0.56283	1.07032	0.351273
XLOC_006775	Cdh18	0.287503	0.511587	0.382454	0.730231	1.77942	1.33026	2.53991
XLOC_006797	Matn2	0.388487	0.467454	0.31538	0.848917	1.20327	0.811817	2.18519
XLOC_006843	Fam83a	0.898881	1.96898	1.77783	4.52592	2.19048	1.97783	5.03506
XLOC_006850	Sqle	27.4269	8.10895	19.6482	18.6042	0.295656	0.716382	0.678317
XLOC_006855	Pvt1	0.250981	0.314565	0.406649	0.605831	1.25334	1.62024	2.41385
XLOC_006884	Mapk15	8.92373	12.6755	4.44207	10.1786	1.42043	0.497781	1.14062
XLOC_006916	Ncf4	0.97838	1.31122	1.33701	2.01445	1.3402	1.36655	2.05897
XLOC_006920	Cyth4	1.70702	2.74169	1.97236	3.44641	1.60613	1.15544	2.01896
XLOC_006926	Lgals1	43.3713	141.666	43.9317	192.436	3.26636	1.01292	4.43694
XLOC_006952	Fam83f	0.677413	1.98295	0.609323	1.90142	2.92724	0.899485	2.80689
XLOC_006953	Mir5113,Tnrc6b	2.34285	524.394	100.687	153.943	223.827	42.976	65.7075
XLOC_007007	Fam19a5	0.699408	1.49512	0.944288	1.8577	2.13769	1.35012	2.6561
XLOC_007011	Creld2	54.6343	40.7125	93.8002	25.7062	0.745183	1.71687	0.470513
XLOC_007209	Sybu	0.44903	0.511354	0.862197	0.915469	1.1388	1.92013	2.03877
XLOC_007243	A1bg	1.21866	0.178326	0.30257	0.240324	0.14633	0.248282	0.197204
XLOC_007282	Ly6d	47.0007	85.9454	85.8558	296.816	1.8286	1.82669	6.31515
XLOC_007293	9030619P08Rik	11.2586	19.9713	8.03723	23.2649	1.77387	0.713877	2.06642
XLOC_007298	Mroh6	1.036	0.408629	0.612387	0.25425	0.39443	0.591107	0.245415
XLOC_007308	Nrbp2	23.5831	20.2841	20.7999	11.6072	0.860113	0.881986	0.492184
XLOC_007313	Gm10872	1.43262	1.87905	1.24141	3.03508	1.31162	0.866528	2.11855
XLOC_007431	Pnpla5	1.15306	1.02783	0.994513	2.66062	0.891391	0.862501	2.30745
XLOC_007549	Cela1	28.0699	12.6435	24.3066	10.3513	0.450427	0.86593	0.368768
XLOC_007621	Smim22	24.7139	14.3835	18.082	11.1124	0.582002	0.731654	0.449641
XLOC_007781	Sema5b	0.485976	2.34102	0.590451	2.76846	4.81715	1.21498	5.6967
XLOC_007795	Hcls1	2.90167	4.7191	3.49347	6.23979	1.62634	1.20395	2.15042
XLOC_007871	Robo1	1.05213	1.16167	1.21941	2.70516	1.10412	1.15899	2.57112
XLOC_007908	Olig1	9.15911	18.614	7.79002	16.4624	2.0323	0.850522	1.79738
XLOC_007924	Cbr3	4.10125	1.29292	3.78273	4.7592	0.31525	0.922337	1.16043
XLOC_007927	Chaf1b	0.457636	0.538876	0.601549	1.0195	1.17752	1.31447	2.22775
XLOC_007940	Mx2	2.22431	1.72834	1.46527	1.02475	0.777023	0.658752	0.460706
XLOC_007994	Myh11	0.459204	0.601794	0.404717	1.08734	1.31051	0.881344	2.36789
XLOC_007997	Mcm4	1.16753	1.72651	1.34076	2.91631	1.47878	1.14838	2.49786
XLOC_008078	Bcl6	19.2278	9.97074	15.6762	6.92348	0.518559	0.81529	0.360077
XLOC_008255	E330011O21Rik	3.41915	8.1938	4.27266	8.86453	2.39644	1.24963	2.59261
XLOC_008665	Ltb	1.64545	2.13476	3.29487	2.28927	1.29737	2.00241	1.39127
XLOC_008710	Ubd	3.18876	4.32361	6.36688	8.52838	1.35589	1.99666	2.67452
XLOC_008752	Gpr110	1.98449	0.407081	1.58613	0.0658219	0.205132	0.799263	0.0331682
XLOC_008755	Cyp39a1	8.77814	4.27075	6.29345	3.80765	0.48652	0.716945	0.433765
XLOC_008756	Rcan2	1.42712	2.83841	1.22633	3.57557	1.98891	0.859306	2.50544
XLOC_008796	Treml4	1.37282	2.4775	1.80134	3.55247	1.80469	1.31215	2.58773
XLOC_008820	Chaf1a	0.410892	0.592852	0.53899	1.39196	1.44284	1.31176	3.38766
XLOC_008825	Uhrf1	0.214863	0.269397	0.314169	1.16585	1.25381	1.46219	5.42601
XLOC_008842	Emr1	2.2715	2.83207	2.21061	5.3385	1.24678	0.973194	2.35021
XLOC_008847	Dreh	1.07904	3.18023	1.06348	2.07739	2.94729	0.985586	1.92522
XLOC_008910	Epcam	1.86376	0.852014	2.68304	1.43022	0.457147	1.43958	0.767381
XLOC_008952	Pacrg	0.140724	0.273616	0.260009	0.882843	1.94435	1.84766	6.2736
XLOC_008959	Pnldc1	0.828196	3.5038	0.624728	4.02024	4.23064	0.754324	4.85422
XLOC_008985	Lnpep	1.0546	0.507383	0.619447	0.805986	0.481115	0.587377	0.764258
XLOC_009034	1600002H07Rik	56.3526	41.3821	63.3532	25.7803	0.734342	1.12423	0.457482
XLOC_009131	Tff3	219.307	29.4697	147.938	8.77003	0.134377	0.67457	0.0399897
XLOC_009154	Cyp4f14	179.461	122.736	175.048	83.849	0.683915	0.975408	0.467226
XLOC_009192	Cyp21a1	0.457271	0.585516	0.333751	1.04151	1.28046	0.729876	2.27767
XLOC_009203	Hspa1b	8.01603	3.3573	10.7819	2.82268	0.418824	1.34504	0.35213
XLOC_009204	Hspa1a	0.739241	0.348295	0.504562	0.401902	0.471153	0.68254	0.543668
XLOC_009212	Apom	321.475	159.853	309.152	164.034	0.497248	0.961667	0.510254
XLOC_009220	Tcf19	1.64341	1.81775	1.64954	3.52782	1.10608	1.00373	2.14664
XLOC_009225	Ddr1	1.8287	0.817278	2.20667	1.64038	0.446918	1.20669	0.897022
XLOC_009375	Plin4	1.49106	9.00989	1.74754	9.13123	6.04259	1.17201	6.12397
XLOC_009530	Cabyr	1.33902	1.79139	0.640824	0.386404	1.33783	0.478575	0.288572
XLOC_009586	Egr1	6.52869	7.92139	15.8224	7.15441	1.21332	2.42352	1.09584
XLOC_009603	Eif4ebp3	23.6477	18.6624	29.2607	10.5727	0.789187	1.23736	0.447091
XLOC_009718	Csf1r	8.58772	10.7229	8.85542	18.4847	1.24863	1.03117	2.15245
XLOC_009745	Cidea	0.372437	17.819	0.187173	32.801	47.8444	0.502562	88.0713
XLOC_009774	Zbtb7c	0.658931	0.423444	0.400806	0.325438	0.642622	0.608268	0.493888
XLOC_009775	Mir6358	0	34.449	0	88.2496	#DIV/0!	#DIV/0!	#DIV/0!
XLOC_009832	Aqp4	1.03658	2.2574	0.994979	2.14065	2.17774	0.959867	2.06511
XLOC_009867	Nrep	5.01977	10.896	9.25869	6.56831	2.17061	1.84445	1.30849
XLOC_009895	Cd14	2.01992	2.54733	2.58504	5.84276	1.26111	1.27977	2.89257
XLOC_009959	Synpo	2.15789	2.7189	1.99562	4.96638	1.25998	0.924802	2.3015
XLOC_009976	Adrb2	0.369603	0.840146	0.508462	0.756331	2.2731	1.3757	2.04633
XLOC_010033	Hsbp1l1	1.99287	1.01168	1.50751	0.822916	0.50765	0.756452	0.41293
XLOC_010114	Cdca5	0.297027	0.299384	0.488192	0.715005	1.00794	1.64359	2.4072
XLOC_010129	Rasgrp2	5.26081	11.1091	5.85776	12.3697	2.11168	1.11347	2.3513
XLOC_010182	Slc15a3	1.8879	2.42932	2.34647	4.1039	1.28678	1.2429	2.17379
XLOC_010188	Ms4a6c	1.14744	1.63972	1.45741	2.4672	1.42902	1.27014	2.15017
XLOC_010243	Gna14	2.45894	1.12898	3.03068	1.44224	0.459133	1.23251	0.586528
XLOC_010270	Vldlr	0.201403	0.496881	0.232767	0.661388	2.46709	1.15573	3.2839
XLOC_010292	2700046G09Rik	0.654984	1.40533	0.911969	1.13371	2.1456	1.39235	1.7309
XLOC_010318	Cyp26a1	8.61836	21.7946	3.60795	19.4078	2.52886	0.418635	2.25192
XLOC_010326	Hells	0.13278	0.188443	0.234502	0.658135	1.41921	1.7661	4.95658
XLOC_010332	Cyp2c39	0.584509	1.4339	0.537836	1.76695	2.45317	0.920151	3.02297
XLOC_010363	Mir5114,Scd2	2.50696	1.88837	3.05899	5.12499	0.753249	1.2202	2.0443
XLOC_010459	Gstp1	618.427	318.517	582.906	280.526	0.515044	0.942563	0.453612
XLOC_010460	Gstp2	9.07799	1.14967	11.363	4.16683	0.126644	1.25171	0.459003
XLOC_010475	2010003K11Rik	50.2962	79.3574	51.3076	116.444	1.5778	1.02011	2.31516
XLOC_010485	Peli3	0.655743	0.350572	0.382029	0.254236	0.534617	0.582589	0.387707
XLOC_010512	Neat1	76.5218	223.58	73.2258	109.706	2.92178	0.956928	1.43366
XLOC_010541	Fermt3	1.33159	1.77009	1.49695	3.00782	1.3293	1.12418	2.25881
XLOC_010553	Slc22a27	1.02696	2.50686	1.29514	4.52786	2.44106	1.26114	4.40901
XLOC_010554	Slc22a28	3.70269	2.78902	3.27648	1.21883	0.753242	0.884892	0.329176
XLOC_010555	Slc22a29	0.486696	1.24815	0.529253	1.69667	2.56453	1.08744	3.4861
XLOC_010637	Psat1	1.21385	0.425552	1.90596	0.515532	0.35058	1.57018	0.424707
XLOC_010675	Ermp1	6.31952	9.91399	6.10978	13.4975	1.56879	0.966811	2.13585
XLOC_010690	Acta2	1.7929	2.55964	1.72673	4.97715	1.42765	0.963091	2.77602
XLOC_010699	Ankrd1	0.686109	0.300201	0.988945	0.347707	0.437541	1.44138	0.506781
XLOC_010700	1500017E21Rik	10.9604	25.7417	8.69374	14.9468	2.34862	0.793197	1.36371
XLOC_010704	4931408D14Rik	6.49821	11.6321	7.66242	17.6667	1.79004	1.17916	2.7187
XLOC_010710	Cyp2c38	13.4531	29.7721	12.9222	29.55	2.21303	0.960532	2.19652
XLOC_010715	Cyp2c54	74.8037	74.026	96.3493	31.8974	0.989604	1.28803	0.426415
XLOC_010719	Aldh18a1	0.82818	0.401865	1.19774	0.75736	0.485238	1.44623	0.914487
XLOC_010779	Calhm2	0.984961	1.21057	1.07369	2.13984	1.22905	1.09008	2.17251
XLOC_010848	Itih5	1.78039	0.87168	1.73567	1.49448	0.489602	0.974884	0.839415
XLOC_010939	Il1rn	1.02143	1.99673	2.14393	2.66899	1.95484	2.09895	2.613
XLOC_010940	Psd4	0.620268	1.22283	0.753366	1.826	1.97145	1.21458	2.9439
XLOC_011038	Lamc3	0.904972	0.407508	0.936105	0.676104	0.4503	1.0344	0.747099
XLOC_011059	Fam129b	3.48598	4.15763	3.46025	7.04533	1.19267	0.992618	2.02105
XLOC_011320	Spi1	4.29229	7.10791	5.73178	9.7377	1.65597	1.33537	2.26865
XLOC_011428	Rad51	0.342794	0.26276	0.484441	0.835667	0.766524	1.41321	2.43781
XLOC_011435	Chac1	1.96055	4.10917	3.84303	4.03302	2.09592	1.96017	2.05708
XLOC_011602	Pygb	3.97207	1.09891	4.03226	2.6106	0.276658	1.01515	0.657239
XLOC_011608	Sdcbp2	0.308689	0.948065	0.633619	2.0483	3.07126	2.05261	6.63547
XLOC_011627	Id1	30.1368	18.1129	62.6235	22.8504	0.601023	2.07797	0.758223
XLOC_011629	Tpx2	0.433115	0.194816	0.651569	0.436312	0.449803	1.50438	1.00738
XLOC_011635	Hck	1.35443	1.80595	1.80505	3.00996	1.33336	1.3327	2.2223
XLOC_011738	Wfdc2	14.8942	38.8518	10.8789	72.4725	2.60852	0.730412	4.86582
XLOC_011789	Ctcflos	2.05406	4.75755	1.61678	3.00456	2.31617	0.787116	1.46275
XLOC_011932	Uap1l1	5.46397	8.76369	6.88383	18.1514	1.6039	1.25986	3.32201
XLOC_011998	Ccbl1	100.119	76.602	93.1386	42.7285	0.765113	0.930283	0.426779
XLOC_012018	Lcn2	14.5021	59.6992	23.4622	111.944	4.1166	1.61785	7.71916
XLOC_012541	Ckap2l	0.4484	0.194921	0.421106	0.439437	0.434704	0.939131	0.980011
XLOC_012563	Siglec1	0.586302	0.804951	0.501125	1.60238	1.37293	0.854722	2.73303
XLOC_012687	Dsn1	0.28753	0.31917	0.301681	0.708314	1.11004	1.04922	2.46344
XLOC_012720	Wfdc15b	4.57529	1.37237	8.41594	1.36475	0.299952	1.83943	0.298286
XLOC_012724	Mir7678,Slpi	7.11896	2.87634	8.79961	5.65896	0.404039	1.23608	0.794914
XLOC_012753	Sulf2	3.61326	7.76046	3.97079	9.31679	2.14777	1.09895	2.5785
XLOC_012762	Tmem189	8.93692	15.3147	8.35631	18.4938	1.71364	0.935033	2.06937
XLOC_012781	Aurka	1.17793	0.512188	1.51365	1.06008	0.434819	1.285	0.899952
XLOC_012827	Chrna4	7.06626	3.39799	4.66642	5.73502	0.480875	0.66038	0.811606
XLOC_012853	Fabp5	33.7836	6.61054	28.412	10.0538	0.195673	0.841001	0.297596
XLOC_012940	Ccrn4l	25.9348	17.7574	25.7111	9.82853	0.684695	0.991375	0.378971
XLOC_012952	Postn	1.20228	2.67046	1.00545	4.22496	2.22116	0.836282	3.51412
XLOC_013030	Cd5l	22.4818	36.5106	25.8539	57.1468	1.62401	1.14999	2.54192
XLOC_013096	S100a4	1.35142	3.00609	5.2241	3.49966	2.22439	3.86563	2.58961
XLOC_013128	S100a11	17.0092	24.4028	25.3015	39.8351	1.43468	1.48751	2.34197
XLOC_013140	Selenbp2	80.0296	42.2204	88.5142	23.2079	0.52756	1.10602	0.289992
XLOC_013167	Mtmr11	1.64673	1.17239	2.02235	3.93226	0.711951	1.2281	2.38792
XLOC_013272	Lrrc39	0.344945	0.653861	0.277147	1.32101	1.89555	0.803451	3.82963
XLOC_013342	Adh6-ps1	12.4958	9.54945	15.7891	5.05243	0.764214	1.26356	0.404331
XLOC_013428	Cyp7b1	84.0897	45.6749	93.9292	31.9634	0.543168	1.11701	0.380111
XLOC_013464	Anxa5	66.6702	110.97	76.9144	184.108	1.66447	1.15365	2.76147
XLOC_013542	Rarres1	43.9244	72.0382	41.0373	89.6861	1.64005	0.934273	2.04183
XLOC_013603	Rhbg	6.08214	11.557	5.75014	16.1861	1.90016	0.945414	2.66125
XLOC_013657	Sprr1a	2.6416	5.99398	10.5122	64.777	2.26907	3.9795	24.5219
XLOC_013690	BC021767	0.691889	0.448492	0.736642	0.265468	0.648214	1.06468	0.383686
XLOC_013743	Hsd3b5	119.768	34.934	143.593	14.9425	0.29168	1.19892	0.124762
XLOC_013748	Hao2	0.123216	0.320075	0.0753469	0.592603	2.59767	0.611502	4.80947
XLOC_013814	5330417C22Rik	0.298518	0.211554	0.334593	0.66794	0.708681	1.12085	2.23752
XLOC_013885	Npnt	0.092727	0.215804	0.0712038	0.559701	2.32731	0.767887	6.03601
XLOC_013915	Clca1	1.14314	1.92396	1.30351	2.46412	1.68305	1.14029	2.15557
XLOC_013935	Gipc2	0.584109	0.177265	0.740965	1.57018	0.303479	1.26854	2.68816
XLOC_013978	Fsbp,Rad54b	0.166174	0.358879	0.206424	0.527926	2.15966	1.24222	3.17695
XLOC_013982	Rbm12b2	1.23207	1.07341	1.03258	0.553784	0.871226	0.838081	0.449473
XLOC_014004	Mms22l	0.306945	0.354634	0.449632	0.673642	1.15537	1.46486	2.19467
XLOC_014033	Spink4	0	1.16293	0.613412	0.347263	#DIV/0!	#DIV/0!	#DIV/0!
XLOC_014073	Reck	1.77705	1.04637	1.21549	0.776795	0.588822	0.683996	0.437126
XLOC_014149	Orm3	0.771349	7.52258	1.2075	8.11693	9.7525	1.56544	10.523
XLOC_014150	Orm2	7.4814	24.9686	7.35071	36.578	3.33742	0.982531	4.8892
XLOC_014228	Lepr	1.36687	0.56889	1.49056	0.414582	0.416198	1.09049	0.303307
XLOC_014239	C8b	114.691	61.3535	122.165	34.6071	0.534947	1.06517	0.301743
XLOC_014274	Ttc39a	0.536415	1.5033	0.715691	3.49108	2.80249	1.33421	6.50816
XLOC_014297	Cyp4a10	73.3795	160.395	135.003	145.687	2.18583	1.8398	1.98539
XLOC_014368	Fhl3	0.65192	0.97501	1.18979	1.61785	1.4956	1.82506	2.48167
XLOC_014659	Tox	0.86848	2.02862	0.992619	1.69628	2.33583	1.14294	1.95316
XLOC_014683	4930480G23Rik	1.02386	2.57441	1.36318	1.70513	2.51441	1.33141	1.66539
XLOC_014732	Enho	25.8219	6.03943	27.7447	3.03959	0.233887	1.07446	0.117713
XLOC_014759	Tpm2	2.88859	11.9599	3.31408	9.36757	4.14039	1.1473	3.24296
XLOC_014838	Mup9	4.31229	15.5546	3.70581	8.82661	3.60703	0.859359	2.04685
XLOC_014841	Mup12	37.1549	20.43	45.9074	15.1804	0.549861	1.23557	0.408572
XLOC_014844	Mup16	46.5308	27.5473	48.6496	16.718	0.592022	1.04554	0.359289
XLOC_014849	Mup20	1557.57	1096.11	1093.16	727.408	0.703733	0.701837	0.467014
XLOC_014850	Mup3	5788.9	4404.83	5177.14	2325.08	0.760909	0.894322	0.401645
XLOC_014851	Mup21	215.407	114.059	148.751	61.071	0.529504	0.690559	0.283515
XLOC_014956	Acot11	1.68573	3.01241	1.69828	3.79297	1.78701	1.00745	2.25005
XLOC_014987	Cyp4a14	84.1711	221.383	188.187	205.469	2.63015	2.23577	2.44109
XLOC_015053	Ctps	1.15095	1.79626	2.05216	3.04047	1.56068	1.78301	2.64171
XLOC_015105	Tlr12	6.57405	15.0766	4.97176	19.5878	2.29336	0.756271	2.97957
XLOC_015130	Serinc2	7.39663	10.7469	7.3914	16.7879	1.45295	0.999293	2.26967
XLOC_015150	Themis2	1.01433	1.39361	1.03952	2.21432	1.37393	1.02484	2.18304
XLOC_015199	Ephb2	0.239936	0.869092	0.144846	2.24084	3.62219	0.603685	9.33935
XLOC_015381	Abcb1a	0.551017	0.677383	0.583065	1.53822	1.22933	1.05816	2.79161
XLOC_015699	Agpat9	2.20589	4.08133	4.19927	5.2303	1.8502	1.90366	2.37106
XLOC_015778	Fam222a	2.32305	0.865398	1.32435	0.713051	0.372526	0.570091	0.306946
XLOC_015822	Rasal1	0.557416	0.159373	0.931049	0.29399	0.285913	1.67029	0.527415
XLOC_015891	Zbed5	1.05475	2.35542	0.854894	1.92036	2.23315	0.810515	1.82067
XLOC_015902	Gatsl2	0.575746	0.771635	0.495825	1.2648	1.34023	0.861187	2.1968
XLOC_016005	Bhlha15	0.772559	0.117888	1.10406	0.212137	0.152594	1.42909	0.274589
XLOC_016083	Cd36	15.0662	52.0918	15.9115	76.3463	3.45752	1.05611	5.06739
XLOC_016084	Gnai1	0.5491	0.980916	0.670194	1.24187	1.78641	1.22053	2.26164
XLOC_016103	Fam126a	1.50758	2.67686	1.18193	3.85474	1.7756	0.783992	2.55691
XLOC_016234	Tlr1	0.406768	0.887203	0.548145	1.02928	2.18111	1.34756	2.53038
XLOC_016305	Ugt2b38	1.83723	1.50691	2.72688	0.827369	0.820208	1.48424	0.450335
XLOC_016309	Sult1e1	0.237394	0.548714	0.366543	0.780821	2.31141	1.54403	3.28913
XLOC_016313	Igj	0.440079	0.61622	1.1672	0.545574	1.40025	2.65224	1.23972
XLOC_016320	Gm19619	0.793357	2.93001	0.87794	2.68326	3.69318	1.10661	3.38216
XLOC_016376	Abcg3	0.469294	0.574931	0.554664	1.00491	1.2251	1.18191	2.14133
XLOC_016382	Gbp11	1.50982	5.56004	1.5586	2.30082	3.68259	1.03231	1.5239
XLOC_016437	Sgsm1	1.7149	0.819431	0.944632	1.10119	0.47783	0.550838	0.642128
XLOC_016504	Acad12	2.11058	3.75694	2.19038	5.03631	1.78005	1.03781	2.38622
XLOC_016528	Hcar2	0.494065	0.945415	0.420334	1.27946	1.91355	0.850767	2.58967
XLOC_016569	Limk1	0.844329	1.8886	0.981906	3.96703	2.2368	1.16294	4.69844
XLOC_016599	Serpine1	0.367002	0.631723	0.430257	1.16455	1.72131	1.17236	3.17315
XLOC_016616	Pilra	0.708185	1.25057	0.766391	1.46679	1.76588	1.08219	2.07119
XLOC_016634	Adap1	0.548484	0.875189	0.731168	1.2609	1.59565	1.33307	2.29888
XLOC_016724	Gngt1	0.500855	1.81913	0.366883	1.55706	3.63206	0.732514	3.1088
XLOC_016726	Col1a2	6.4096	7.67801	7.29259	15.9218	1.19789	1.13776	2.48405
XLOC_016746	Tes	0.967108	0.473134	1.31116	0.836804	0.489226	1.35575	0.865264
XLOC_017002	Capg	2.63889	3.47483	3.10927	5.69602	1.31678	1.17825	2.15849
XLOC_017095	Fbln2	0.665634	0.867639	0.634979	1.5247	1.30348	0.953946	2.29059
XLOC_017154	Pparg	5.08372	16.8226	5.57679	19.5443	3.30912	1.09699	3.84449
XLOC_017189	Tuba8	5.15341	3.16871	6.65119	2.34891	0.614876	1.29064	0.455798
XLOC_017205	Clec4a1	0.915046	1.1475	1.10969	1.99419	1.25404	1.21272	2.17933
XLOC_017206	Clec4a3	0.8448	1.30482	1.19599	2.53075	1.54453	1.41571	2.99567
XLOC_017209	Clec4a2	0.133558	0.263466	0.220597	0.534312	1.97267	1.65169	4.00059
XLOC_017211	Clec4n	1.25205	1.61225	1.401	2.97898	1.28769	1.11897	2.37929
XLOC_017229	Acrbp	3.02177	2.91103	2.36463	1.49641	0.963353	0.782532	0.495211
XLOC_017262	Clec12a	1.44193	2.24912	2.01097	2.97534	1.5598	1.39464	2.06344
XLOC_017370	Asns	1.38596	0.414913	1.76138	0.34651	0.299369	1.27088	0.250015
XLOC_017440	Fam180a	1.59972	0.79959	1.78338	0.85411	0.499831	1.11481	0.533912
XLOC_017499	Mir704,Pdia4	108.594	102.063	833.995	82.0166	0.93986	7.67992	0.755257
XLOC_017511	Osbpl3	1.34026	4.13211	1.22708	7.31372	3.08305	0.915554	5.45692
XLOC_017533	Jazf1	0.686995	0.322071	0.654809	0.664935	0.468811	0.95315	0.96789
XLOC_017617	Hk2	0.412713	0.821196	0.389185	1.34063	1.98975	0.942991	3.24833
XLOC_017626	Mthfd2	2.05123	0.706724	2.4819	0.725177	0.344537	1.20996	0.353533
XLOC_017630	Actg2	0.280623	0.425845	0.19714	0.987915	1.5175	0.70251	3.52044
XLOC_017639	Cyp26b1	2.15174	1.99254	0.974573	2.40068	0.926012	0.452923	1.11569
XLOC_017648	Gm4477	0.889924	0.297575	0.782586	0.136917	0.334383	0.879385	0.153852
XLOC_017669	Arhgap25	0.509219	0.747417	0.675831	1.0628	1.46777	1.32719	2.08712
XLOC_017676	H1fx	3.81226	0.872003	5.82759	0.835089	0.228736	1.52864	0.219054
XLOC_017684	Mcm2	1.02367	1.53518	1.24832	3.91813	1.49968	1.21946	3.82754
XLOC_017687	Chchd6	1.53744	3.61733	1.70849	4.72369	2.35283	1.11126	3.07245
XLOC_017737	Srgap3	0.670494	0.172069	0.589069	0.170828	0.256631	0.87856	0.25478
XLOC_017743	Cidec	4.72865	45.3585	7.35402	72.8121	9.59226	1.5552	15.3981
XLOC_017808	Clstn3	3.55671	13.6569	3.11515	13.3766	3.83976	0.875851	3.76095
XLOC_017824	Cd4	0.823624	0.32982	0.73014	0.210344	0.400449	0.886497	0.255389
XLOC_017872	Clec7a	1.81706	2.58108	2.20598	4.12633	1.42047	1.21404	2.27088
XLOC_017927	Gucy2c	0.616963	0.215231	0.424822	0.228066	0.348856	0.68857	0.36966
XLOC_017944	Slco1a1	86.2389	41.1294	74.971	17.2551	0.476923	0.869341	0.200085
XLOC_018075	Lig1	0.870514	0.797732	1.0752	2.17043	0.916392	1.23513	2.49327
XLOC_018203	Cadm4	3.38174	1.11122	4.2675	1.08449	0.328595	1.26192	0.32069
XLOC_018233	Cyp2b13	0.16192	0.33302	0.0349295	0.606327	2.0567	0.215721	3.74462
XLOC_018234	Cyp2b9	3.1864	19.007	1.72495	31.2152	5.96505	0.541348	9.79639
XLOC_018236	Cyp2a4	12.0514	2.24261	11.637	8.78981	0.186087	0.965613	0.729361
XLOC_018456	Saa2	42.3871	185.305	41.2679	275.821	4.37172	0.973597	6.50719
XLOC_018531	Wdr93	0.289665	0.591733	0.35292	0.836581	2.04281	1.21837	2.88809
XLOC_018539	Prc1	0.634998	0.315786	0.724382	0.599589	0.497303	1.14076	0.944237
XLOC_018626	Ucp2	8.70174	11.9519	9.88989	20.4729	1.3735	1.13654	2.35273
XLOC_018775	Arntl	4.42801	2.12426	3.01006	2.56281	0.479733	0.679777	0.578772
XLOC_018816	Plk1	0.756123	0.249067	1.1838	0.738593	0.3294	1.56562	0.976816
XLOC_018978	Tnni2	1.13679	0.121785	0.21992	0.193087	0.10713	0.193457	0.169853
XLOC_018980	Tnnt3	0.724493	0.0227537	0	0	0.0314063	0	0
XLOC_019008	Lair1	0.479632	0.788084	0.720852	1.02616	1.6431	1.50293	2.13948
XLOC_019114	2810007J24Rik	262.165	240.838	247.991	117.239	0.918649	0.945932	0.447193
XLOC_019127	C5ar1	0.513204	0.667062	0.722079	1.19533	1.2998	1.407	2.32915
XLOC_019279	Cyp2a22	0.694597	5.51272	0.942851	6.66029	7.93657	1.35741	9.58872
XLOC_019358	Cd22	0.204376	0.436177	0.325324	0.459842	2.13419	1.59179	2.24998
XLOC_019360	Hamp2	223.835	147.997	247.512	88.3602	0.66119	1.10578	0.394756
XLOC_019457	Mir5121,Rpl13a,Snord33	746.138	547.931	318.579	88.8908	0.734357	0.426971	0.119135
XLOC_019478	Fgf21	17.6057	18.0797	41.3959	13.6733	1.02692	2.35128	0.776641
XLOC_019497	Saa3	7.02584	21.3017	6.49161	14.9343	3.0319	0.923962	2.12562
XLOC_019499	Saa1	87.306	279.001	77.8304	432.017	3.19566	0.891466	4.9483
XLOC_019606	Pex11a	36.7706	63.6082	39.0806	87.8969	1.72987	1.06282	2.39041
XLOC_019626	Cpeb1	1.13198	2.36414	1.43492	2.60285	2.0885	1.26761	2.29937
XLOC_019949	Cd19	0.299581	0.689715	0.277267	0.429889	2.30227	0.925517	1.43497
XLOC_019978	2011-08-31	0.610698	1.29141	1.18772	0.881623	2.11465	1.94485	1.44363
XLOC_019997	Prss53	4.65086	4.00879	3.04726	2.14506	0.861947	0.655204	0.461219
XLOC_020103	H19	12.9005	0.481616	9.80218	5.65731	0.0373332	0.759831	0.438535
XLOC_020120	Tnfrsf23	0.138074	0.429927	0.218364	0.796872	3.11375	1.5815	5.77135
XLOC_020191	Kbtbd11	0.173608	0.650958	0.185307	0.92959	3.74959	1.06739	5.35454
XLOC_020311	Pdlim3	0.147943	0.361262	0.106071	0.686647	2.4419	0.716972	4.64129
XLOC_020384	Lrrc25	2.76484	3.18487	2.91877	6.03348	1.15192	1.05568	2.18222
XLOC_020432	Mcm5	0.766909	1.0545	1.12782	3.4258	1.375	1.47061	4.46702
XLOC_020525	Mt2	23.0197	33.2399	63.4329	38.0509	1.44398	2.75559	1.65297
XLOC_020526	Mt1	56.5355	86.1071	149.924	102.762	1.52306	2.65186	1.81765
XLOC_020542	Gpr56	1.77506	0.813984	2.24894	1.41517	0.458568	1.26697	0.797251
XLOC_020566	Ces2c	4.98904	6.72047	5.85937	10.2253	1.34705	1.17445	2.04956
XLOC_020573	Ces3b	149.86	134.445	162.666	66.2495	0.897138	1.08545	0.442075
XLOC_020587	Fam65a,Mir1966	4.72288	4.53527	5.05947	18.3694	0.960278	1.07127	3.88945
XLOC_020607	Cdh1	14.0388	6.51692	14.6645	7.52104	0.464209	1.04457	0.535734
XLOC_020627	Tat	692.825	460.394	590.132	285.573	0.664517	0.851776	0.412186
XLOC_020692	Cdt1	1.48885	1.88899	1.98773	3.83688	1.26876	1.33508	2.57709
XLOC_020744	Fcer2a	0.237162	0.557795	0.166723	0.367998	2.35196	0.702992	1.55167
XLOC_020764	B930025P03Rik	0.5407	0.508043	0.220653	0.155044	0.939602	0.408087	0.286748
XLOC_020767	Col4a1	5.23011	5.4304	5.64555	10.4619	1.0383	1.07943	2.00032
XLOC_020817	Ckap2	0.569825	0.265153	0.803818	0.675527	0.465323	1.41064	1.1855
XLOC_020860	Nrg1	0.383852	0.318759	0.383811	0.867158	0.830421	0.999892	2.25909
XLOC_020933	Cpe	0.286377	0.223321	0.207675	0.830435	0.779814	0.725181	2.8998
XLOC_020969	Gdf15	26.7704	40.1293	33.0252	55.3492	1.49902	1.23365	2.06755
XLOC_020983	Haus8	3.52231	4.84256	3.43563	8.80447	1.37482	0.975389	2.49963
XLOC_020997	Cib3	28.7901	20.6259	41.3119	10.607	0.716424	1.43493	0.368424
XLOC_021007	Arhgap10	0.610852	0.805706	0.710202	1.60229	1.31899	1.16264	2.62304
XLOC_021145	Smpd3	0.875461	2.60965	0.654145	5.22892	2.98089	0.747201	5.97276
XLOC_021162	Marveld3	0.712189	0.28982	0.8312	0.283773	0.406943	1.16711	0.398451
XLOC_021278	Pdgfd	0.505774	0.15617	0.42435	0.49835	0.308775	0.839011	0.985322
XLOC_021280	Mmp13	0.12378	0.249297	0.207172	0.547807	2.01403	1.67371	4.42564
XLOC_021281	Mmp12	0.519513	1.02215	1.42376	2.10169	1.96751	2.74057	4.0455
XLOC_021510	Treh	0.983053	2.43383	0.831249	3.75052	2.47578	0.845578	3.81518
XLOC_021527	Apoa4	1459.55	2271.99	1043.76	3353.99	1.55664	0.715125	2.29797
XLOC_021562	Slc35f2	0.459162	1.19129	0.626735	2.38836	2.59449	1.36495	5.20157
XLOC_021564	Gldn	0.953503	0.242156	1.36565	0.258978	0.253965	1.43224	0.271607
XLOC_021608	6030419C18Rik	0.276052	0.303337	0.285133	0.936706	1.09884	1.0329	3.39322
XLOC_021668	Anxa2	22.8804	47.4776	28.5919	82.9283	2.07503	1.24962	3.62442
XLOC_021676	LOC102635087	1.09813	1.06315	0.768755	0.447047	0.968144	0.700058	0.407099
XLOC_021691	Gm16551	1.59194	0.944095	2.6325	0.616059	0.593047	1.65364	0.386986
XLOC_021701	Lysmd2	0.928655	0.192189	1.9113	0.468765	0.206954	2.05814	0.504778
XLOC_021711	Gsta1	4.26638	3.72022	5.56237	9.16006	0.871985	1.30377	2.14703
XLOC_021738	Nt5e	1.26034	2.31205	1.52049	3.81741	1.83447	1.20642	3.02888
XLOC_021760	Pcolce2	0.463289	0.564093	0.519607	1.04143	1.21758	1.12156	2.24791
XLOC_021780	A4gnt	0.283374	0.720517	0.287636	1.51839	2.54264	1.01504	5.35826
XLOC_021819	Cish	6.69814	14.6112	9.7124	11.9071	2.18138	1.45001	1.77767
XLOC_021946	Ackr2	0.609415	0.821985	0.608972	1.27737	1.34881	0.999274	2.09607
XLOC_021948	Fam198a	6.4188	2.42056	3.94416	3.87771	0.377105	0.61447	0.604117
XLOC_021969	Ccr2	0.499599	0.970129	0.716248	1.32215	1.94182	1.43365	2.64643
XLOC_021988	Endod1	1.22098	1.48163	1.07012	2.51852	1.21347	0.876439	2.0627
XLOC_022081	St14	0.530357	0.210785	0.648668	0.454964	0.39744	1.22308	0.857844
XLOC_022275	Cyp1a2	352.419	234.811	355.607	163.943	0.666284	1.00905	0.465193
XLOC_022347	Ccnb2	1.5249	0.673396	1.86114	1.32829	0.4416	1.2205	0.871068
XLOC_022369	Tinag	0.990264	0.392346	1.47362	0.784995	0.396204	1.48811	0.792712
XLOC_022392	Fam46a	3.71983	1.80819	3.32001	1.57749	0.486094	0.892517	0.424076
XLOC_022422	Pls1	0.377659	0.957313	0.486314	2.26765	2.53486	1.28771	6.00449
XLOC_022462	Acpp	2.91671	1.12078	1.84548	1.32952	0.38426	0.632727	0.455828
XLOC_022488	Sema3b	0.503003	1.45309	0.448535	1.56156	2.88882	0.891714	3.10448
XLOC_022555	Acaa1b	768.055	1744.4	754.115	2129.82	2.27119	0.98185	2.77301
XLOC_022767	Gria3	0.451592	0.116309	0.38561	0.220336	0.257553	0.853891	0.487909
XLOC_022924	Tmem28	0.561654	1.1085	0.534337	1.55791	1.97364	0.951363	2.77378
XLOC_023024	Bhlhb9	0.370476	0.809047	0.499343	1.3481	2.1838	1.34784	3.63884
XLOC_023459	Eda2r	0.223265	0.228023	0.256498	0.497398	1.02131	1.14885	2.22784
XLOC_023526	Sytl4	0.540645	0.894021	0.622535	1.13767	1.65362	1.15147	2.10428
XLOC_023548	Tceal8	6.69672	16.6912	7.66724	16.9765	2.49245	1.14492	2.53505
XLOC_023562	Morc4	0.487118	0.726658	0.412362	1.13652	1.49175	0.846533	2.33315
XLOC_023565	Tsc22d3	49.3653	32.4219	41.2589	23.0333	0.656775	0.835788	0.46659
XLOC_023647	Tlr7	0.241837	0.428625	0.284485	0.63507	1.77237	1.17635	2.62602
