# Supplementary material for: Enhanced offspring predisposition to steatohepatitis with maternal high-fat diet is associated with epigenetic and microbiome alterations
Source: PLoS One. 2017 Apr 17;12(4):e0175675. doi: 10.1371/journal.pone.0175675 (PMC5393586; doi:10.1371/journal.pone.0175675)
Supplement: S4 Table — (XLSX) [file pone.0175675.s006.xlsx]

## Sheet: S4 Table_GeneExpression
S4 Table - mRNA expression of genes in livers of offspring (real-time PCR)
						p-value
Class	Gene	CC	CH	HC	HH	Maternal	Offspring	Interaction
Cell Differentiation & Proliferation	A1bg	1	1.38	0.43	0.59	0.07	0.46	0.76
	Derl3	1	1.94	1.2	0.24	0.23	0.99	0.13
	Id1	1	0.69	1.34	0.56	0.7	0.05	0.38
	Smad3	1	0.85	0.74	0.6	0.95	<0.005	0.09
	Tgfb	1	0.86	0.84	0.8	0.33	0.45	0.67
Apoptosis/ Fibrosis	Cidea	1	42.44	0.73	91.42	0.04	<0.001	0.03
	Cidec	1	17.24	1.5	14.45	0.58	<0.001	0.43
	S100a4	1	1.53	0.94	2.92	0.19	0.02	0.16
	Ephb2	1	6.82	0.93	10.79	0.26	<0.001	0.25
	aSMA	1	1.66	0.79	2.3	0.67	0.04	0.4
	Pdgfa	1	0.92	0.91	0.7	0.39	0.45	0.72
	Col1	1	1.46	1.29	1.41	0.79	0.52	0.71
	Mmp7	1	0.57	3.96	1.65	0.04	0.16	0.33
	Mmp12	1	2.85	0.25	3.6	0.99	0.02	0.48
	Mmp13	1	6.62	5.2	10.43	0.13	0.04	0.94
Glucose and Lipid Homeostasis	Mogat1	1.01	7.8	0.86	10.37	0.31	<0.001	0.25
	Mt1	1	0.98	0.76	1.11	0.79	0.4	0.34
	Slco1a1	1	0.45	0.92	0.24	0.07	0.46	0.76
	Lcn2	1	6.57	1.5	7.49	0.62	<0.001	0.88
	Egr1	1	0.97	1.45	0.77	0.75	0.38	0.43
	Cd36	1	3.51	1.02	4.41	0.36	<0.001	0.38
	Atf3	1	0.99	0.68	1.28	0.97	0.36	0.34
	Tff3	1	0.16	0.61	0.05	0.26	<0.001	0.64
	Cyp2a22	1	3.95	0.89	2.24	0.12	<0.001	0.17
	Cyp2b9	1	14.72	1.16	20.4	0.61	0.01	0.63
	Fgf21	1	1.18	1.13	0.57	0.51	0.59	0.3
	Mt2	1	2.66	1.58	2.37	0.79	0.04	0.43
	Serpina1e	1	0.89	1.14	0.52	<0.001	0.06	0.82
	Ppr13g	1	1.93	0.34	0.49	0.32	0	0.03
Inflammation	Tnfa	1	1.6	1.08	1.23	0.67	0.28	0.52
	Tnfrsf23	1	1.97	0.84	2.59	0.07	0.33	0.48
	Ly6d	1	10.92	7.1	41.1	0.05	0.02	0.17
	Mcp1	1	3.03	4.16	5.19	0.04	0.22	0.68
	Il6	1	1.1	1.12	1.2	0.57	0.63	0.94
