# Supplementary material for: Enhanced offspring predisposition to steatohepatitis with maternal high-fat diet is associated with epigenetic and microbiome alterations
Source: PLoS One. 2017 Apr 17;12(4):e0175675. doi: 10.1371/journal.pone.0175675 (PMC5393586; doi:10.1371/journal.pone.0175675)
Supplement: S5 Table — (XLSX) [file pone.0175675.s007.xlsx]

## Sheet: S5 Table_GeneExpression
S5 Table- mRNA expression of genes in con and HFD offspring following MCD diets
						P Values
Class	Gene	C-Con	C-MCD	H-Con	H-MCD	Mat Diet	MCD	Interaction
Apoptosis/Fibrosis	aSMA	1	3.22	2.23	7.17	< 0.001	< 0.001	0.08
	Casp1	1	3.37	1.65	5.27	0.04	< 0.001	0.3
	Col1a1	1	4.38	2.25	10.51	0.02	< 0.001	0.13
	T1mp1	1	46.38	2.38	62.19	0.41	< 0.001	0.5
	Mmp2	1	3.43	1.77	5.58	0.01	< 0.001	0.19
	Mmp9	1	3.96	1.67	6.67	0.07	< 0.001	0.26
	Mmp13	1	44.43	2.52	93.09	0.01	< 0.001	0.01
Cell Differentiation & Proliferation	Egr1	1	6.05	6.38	8.22	< 0.001	< 0.001	0.09
	Tgfb1	1	3.2	1.6	4.89	0.02	< 0.001	0.26
Inflammation	Il1b	1	4.08	1.86	5.42	0.24	< 0.001	0.8
	IL-6	1	3.03	1.51	2.13	0.78	0.07	0.33
	IL8	1	3.89	1.79	4.03	0.35	< 0.001	0.52
	TNFa	1	20.43	1.85	31.53	0.25	< 0.001	0.33
	IFNg	1	1.83	2.38	2.54	< 0.001	0.16	0.34
