# Supplementary material for: Enhanced offspring predisposition to steatohepatitis with maternal high-fat diet is associated with epigenetic and microbiome alterations
Source: PLoS One. 2017 Apr 17;12(4):e0175675. doi: 10.1371/journal.pone.0175675 (PMC5393586; doi:10.1371/journal.pone.0175675)
Supplement: S6 Table — (XLSX) [file pone.0175675.s008.xlsx]

## Sheet: S6 Table_Inflammatory Cytokine
S6 Table -Circulating serum cytokine concentrations in MCD diet fed offspring from control and HFD fed dams
Cytokine	CC	C-MCD	HC	H-MCD	Mat_Diet	MCD	Interaction
IFN-γ	0.2 ± 0.03	0.1 ± 0.02	0.2 ± 0.04	0.1 ± 0.02	ns	<0.0001	ns
IL-10	2.7 ± 0.31	2.6 ± 0.28	2.2 ± 0.32	3.1 ± 0.56	ns	ns	ns
IL-1β	0.2 ± 0.01	0.5 ± 0.15	0.2 ± 0.05	0.4 ± 0.06	ns	0.0019	ns
IL-2	0.3 ± 0.03	0.3 ± 0.03	0.3 ± 0.03	0.3 ± 0.03	ns	ns	ns
IL-5	1 ± 0.11	0.9 ± 0.1	0.8 ± 0.11	0.8 ± 0.13	ns	ns	ns
IL-6	2.8 ± 0.76	43.1 ± 19.06	4.7 ± 1.46	45.1 ± 22.76	ns	0.0091	ns
KC/GRO	38.3 ± 3.74	76.2 ± 10.53	32.8 ± 6.32	90.2 ± 17.52	ns	<0.0001	ns
TNF-α	2.8 ± 0.21	5.9 ± 0.61	2.9 ± 0.38	5.5 ± 0.59	ns	<0.0001	ns
