# Supplementary material for: Enhanced offspring predisposition to steatohepatitis with maternal high-fat diet is associated with epigenetic and microbiome alterations
Source: PLoS One. 2017 Apr 17;12(4):e0175675. doi: 10.1371/journal.pone.0175675 (PMC5393586; doi:10.1371/journal.pone.0175675)
Supplement: S7 Table — (XLSX) [file pone.0175675.s009.xlsx]

## Sheet: S7 Table_DMRCCvsHC
S7 Table - Differentially methylated regions (DMR) influenced by maternal HFD feeding
Gene	CC	HC	Difference	Description	Orientation	Distance	CC1	CC2	CC3	HC1	HC2	H
Cnot4	95.2381	56.6667	-38.5714	CCR4-NOT transcription complex, subunit 4 [Source:MGI Symbol;Acc:MGI:1859026]	upstream	9250	100	100	85.7143	20	87.5	62.5
Cdc42ep4	67.9976	32.4504	-35.5472	CDC42 effector protein (Rho GTPase binding) 4 [Source:MGI Symbol;Acc:MGI:1929760]	overlapping	0	62.5	63.9286	77.5641	35	20.0893	42.2619
Gnas	59.0231	24.631	-34.3921	GNAS (guanine nucleotide binding protein, alpha stimulating) complex locus [Source:MGI Symbol;Acc:MGI:95777]	overlapping	0	56.8452	63.0812	57.1429	29.6875	19.9495	24.256
Dst	46.2963	12.5846	-33.7117	dystonin [Source:MGI Symbol;Acc:MGI:104627]	overlapping	0	70	38.8889	30	15.7051	11.1111	10.9375
Rere	85.3704	52.7381	-32.6323	arginine glutamic acid dipeptide (RE) repeats [Source:MGI Symbol;Acc:MGI:2683486]	overlapping	0	81.6667	97.7778	76.6667	73.3333	38.2143	46.6667
Fam83h	47.5	17.0521	-30.4479	family with sequence similarity 83, member H [Source:MGI Symbol;Acc:MGI:2145900]	overlapping	0	50	37.5	55	20.4545	22.3684	8.33333
Adamtsl4	76.2355	49.215	-27.0204	ADAMTS-like 4 [Source:MGI Symbol;Acc:MGI:2389008]	overlapping	0	81.1616	79.3982	68.1466	49.3939	49.0113	49.2399
Ppargc1b	83.2302	56.7163	-26.5139	peroxisome proliferative activated receptor, gamma, coactivator 1 beta [Source:MGI Symbol;Acc:MGI:2444934]	overlapping	0	95.4545	71.9444	82.2917	50.3571	75	44.7917
Fam113b	63.303	37.328	-25.975	family with sequence similarity 113, member B [Source:MGI Symbol;Acc:MGI:2446270]	overlapping	0	70.6667	64.2424	55	40	31.4286	40.5556
Trappc3	76.4952	51.3416	-25.1535	trafficking protein particle complex 3 [Source:MGI Symbol;Acc:MGI:1351486]	upstream	53	69.4147	81.9841	78.0867	52.0879	52.7211	49.2159
Dapk2	79.8266	55.6759	-24.1507	death-associated protein kinase 2 [Source:MGI Symbol;Acc:MGI:1341297]	upstream	9397	87.2931	75.8826	76.3041	56.5547	57.3655	53.1077
Vti1a	76.3474	54.1963	-22.1511	vesicle transport through interaction with t-SNAREs homolog 1A (yeast) [Source:MGI Symbol;Acc:MGI:1855699]	overlapping	0	72.8022	78.9788	77.261	47.7679	60.0202	54.8007
Ercc3	38.8128	16.9279	-21.8849	excision repair cross-complementing rodent repair deficiency, complementation group 3 [Source:MGI Symbol;Acc:MGI:95414]	overlapping	0	29.2857	38.1944	48.9583	14.5833	20.0893	16.1111
Sh3pxd2a	87.1764	65.3366	-21.8398	SH3 and PX domains 2A [Source:MGI Symbol;Acc:MGI:1298393]	overlapping	0	96.25	90.4471	74.8319	67.9688	53.3333	74.7076
null	47.4583	25.9618	-21.4965		Not found	0	53.5714	37.851	50.9524	22.449	29.9603	25.4762
Xpr1	84.1261	63.0041	-21.1219	xenotropic and polytropic retrovirus receptor 1 [Source:MGI Symbol;Acc:MGI:97932]	overlapping	0	86.2903	85.6225	80.4654	52.5815	64.0625	72.3684
Apba2	66.2739	46.2169	-20.0569	amyloid beta (A4) precursor protein-binding, family A, member 2 [Source:MGI Symbol;Acc:MGI:1261791]	overlapping	0	67.3611	66.4352	65.0253	49.9008	38.254	50.496
Adamtsl4	89.3794	70.5999	-18.7795	ADAMTS-like 4 [Source:MGI Symbol;Acc:MGI:2389008]	overlapping	0	93.4874	93.75	80.9007	58.3333	69.6429	83.8235
Slpi	70.4782	51.9723	-18.5059	secretory leukocyte peptidase inhibitor [Source:MGI Symbol;Acc:MGI:109297]	overlapping	0	66.1793	73.2855	71.9697	52.1368	51.4652	52.3148
null	65.5173	48.3079	-17.2094		Not found	0	68.4524	65.2206	62.8788	40.2778	60.4251	44.2208
null	67.4161	50.4398	-16.9763		Not found	0	68.4436	63.2164	70.5882	53.1944	53.125	45
Nphp4	77.0851	60.1786	-16.9066	nephronophthisis 4 (juvenile) homolog (human) [Source:MGI Symbol;Acc:MGI:2384210]	overlapping	0	81.9697	69.1072	80.1786	71.25	67.2951	41.9905
null	91.9118	75.2116	-16.7001		Not found	0	95.8333	91.6667	88.2353	67.8572	80	77.7778
Prkd2	25.7649	9.32066	-16.4442	protein kinase D2 [Source:MGI Symbol;Acc:MGI:2141917]	overlapping	0	21.7391	20.8333	34.7222	8.88889	3.92157	15.1515
Itpr3	48.9705	32.8775	-16.093	inositol 1,4,5-triphosphate receptor 3 [Source:MGI Symbol;Acc:MGI:96624]	overlapping	0	46.1538	41.6667	59.0909	20	38.8889	39.7436
null	72.3058	57.2602	-15.0456		Not found	0	69.3151	72.9266	74.6756	50.4411	63.8733	57.4661
Cacnb4	26.5398	12.1234	-14.4164	calcium channel, voltage-dependent, beta 4 subunit [Source:MGI Symbol;Acc:MGI:103301]	overlapping	0	18.4081	36.2112	25	13.9996	9.21409	13.1565
Tbkbp1	25.4528	11.3606	-14.0923	TBK1 binding protein 1 [Source:MGI Symbol;Acc:MGI:1920424]	overlapping	0	23.0741	22.6085	30.6759	8.6672	12.7273	12.6872
Fam129b	56.3273	42.5199	-13.8075	family with sequence similarity 129, member B [Source:MGI Symbol;Acc:MGI:2442910]	overlapping	0	60.7517	54.2061	54.0241	35.9253	41.801	49.8333
Tbkbp1	33.1973	19.509	-13.6883	TBK1 binding protein 1 [Source:MGI Symbol;Acc:MGI:1920424]	overlapping	0	32.7852	26.748	40.0588	15.2121	25.0253	18.2897
null	26.4672	13.129	-13.3383		Not found	0	26.1538	25.5556	27.6923	12.9412	18.4615	7.98419
Ttc28	65.8537	52.9028	-12.9509	tetratricopeptide repeat domain 28 [Source:MGI Symbol;Acc:MGI:2140873]	overlapping	0	61.612	78.5646	57.3845	45.0983	50.934	62.6761
null	79.6855	67.2887	-12.3968		Not found	0	84.5998	78.8633	75.5934	60.4092	65.2738	76.1831
Mir145	34.8121	22.925	-11.8872	microRNA 145 [Source:MGI Symbol;Acc:MGI:2676830]	overlapping	0	33.6397	36.0689	34.7278	24.0942	23.2337	21.447
Tle3	59.1297	47.978	-11.1517	transducin-like enhancer of split 3, homolog of Drosophila E(spl) [Source:MGI Symbol;Acc:MGI:104634]	overlapping	0	63.4191	53.8618	60.1081	55.3977	49.1131	39.4231
null	69.0188	57.8876	-11.1311		Not found	0	69.5351	67.216	70.3052	59.8557	55.2778	58.5294
Zfp407	82.6639	73.6026	-9.06128	zinc finger protein 407 [Source:MGI Symbol;Acc:MGI:2685179]	overlapping	0	84.8822	82.8415	80.2681	72.0641	76.3323	72.4114
null	85.784	76.7318	-9.0522		Not found	0	84.0412	78.9927	94.3182	82.9545	66.4539	80.787
Dock9	15.4565	6.65606	-8.80043	dedicator of cytokinesis 9 [Source:MGI Symbol;Acc:MGI:106321]	overlapping	0	9.31996	22.5892	14.4603	4.82759	8.97436	6.16623
Iffo2	50.1697	44.5755	-5.5942	intermediate filament family orphan 2 [Source:MGI Symbol;Acc:MGI:2140675]	overlapping	0	56.5657	54.0625	39.881	43.3333	44.1964	46.1968
A230051G13Rik	97.2153	92.1145	-5.10085	RIKEN cDNA A230051G13 gene [Source:MGI Symbol;Acc:MGI:3041174]	overlapping	0	96.1539	96.7742	98.718	95.4545	88.8889	92
null	78.975	78.86	-0.115001		Not found	0	85.7486	81.5909	69.5856	80.8333	75.7143	80.0325
null	91.0534	91.6012	0.547805		Not found	0	92.6447	94.3724	86.1431	92.8118	89.9085	92.0833
Arrdc2	16.0458	19.4717	3.42592	arrestin domain containing 2 [Source:MGI Symbol;Acc:MGI:1918057]	upstream	1358	16.4273	14.3437	17.3664	20.5556	21.0768	16.7829
Gm20388	76.6031	82.5145	5.91139	predicted gene 20388 [Source:MGI Symbol;Acc:MGI:5141853]	overlapping	0	84.142	66.8283	78.8389	88.1705	77.5974	81.7755
null	39.3049	45.293	5.98804		Not found	0	45.9402	33.7302	38.2445	43.4813	51.1364	41.2613
Gm766	87.7601	94.847	7.08682	predicted gene 766 [Source:MGI Symbol;Acc:MGI:2685612]	downstream	3992	90	88.0952	85.1852	92.9825	93.9394	97.6191
Tspan33	59.4287	67.0856	7.65685	tetraspanin 33 [Source:MGI Symbol;Acc:MGI:1919012]	overlapping	0	62.1795	58.8207	57.2861	63.9785	71.7105	65.5678
Synpo	15.064	22.7294	7.66537	synaptopodin [Source:MGI Symbol;Acc:MGI:1099446]	overlapping	0	13.2382	13.2773	18.6766	20.685	27.1568	20.3464
Gm20388	15.7302	24.5212	8.79099	predicted gene 20388 [Source:MGI Symbol;Acc:MGI:5141853]	overlapping	0	13.7931	14.1667	19.2308	23.8782	22.5641	27.1212
Gm16736	6.59971	15.7494	9.14971	predicted gene, 16736 [Source:MGI Symbol;Acc:MGI:4439660]	overlapping	0	7.29919	7.10105	5.39889	15.5303	16.2599	15.4581
9430015G10Rik	69.2868	78.8796	9.5928	RIKEN cDNA 9430015G10 gene [Source:MGI Symbol;Acc:MGI:2444364]	upstream	3622	74.3096	64.3544	69.1964	75.8122	76.1462	84.6803
Bcor	15.9277	27.1105	11.1828	BCL6 interacting corepressor [Source:MGI Symbol;Acc:MGI:1918708]	overlapping	0	12.7228	15.7668	19.2936	27.0435	31.1375	23.1505
Gm11476	6.01864	17.3229	11.3043	predicted gene 11476 [Source:MGI Symbol;Acc:MGI:3705135]	overlapping	0	5.13393	2.67361	10.2484	15.8422	16.6304	19.496
null	20.5966	32.4817	11.885		Not found	0	17.1516	27.0404	17.5979	37.2281	37.726	22.4908
Kifc3	57.9838	70.1757	12.1919	kinesin family member C3 [Source:MGI Symbol;Acc:MGI:109202]	overlapping	0	60.2011	50.4991	63.2513	68.4607	70.4116	71.6547
Camta2	49.9606	62.2077	12.2471	calmodulin binding transcription activator 2 [Source:MGI Symbol;Acc:MGI:2135957]	overlapping	0	49.1407	53.8246	46.9165	62.2449	63.0769	61.3014
null	22.1006	34.3698	12.2692		Not found	0	23.0736	20.6766	22.5517	34.5463	31.7635	36.7997
Tshz2	40.298	53.4561	13.1581	teashirt zinc finger family member 2 [Source:MGI Symbol;Acc:MGI:2153084]	overlapping	0	31	48.1132	41.7808	55.303	53.6765	51.3889
Hoxa3	26.8667	41.4905	14.6239	homeobox A3 [Source:MGI Symbol;Acc:MGI:96175]	overlapping	0	21.2698	26.6486	32.6816	42.7673	41.085	40.6193
Spty2d1	54.1771	69.1799	15.0028	SPT2, Suppressor of Ty, domain containing 1 (S. cerevisiae) [Source:MGI Symbol;Acc:MGI:2142062]	overlapping	0	52.0378	57.5235	52.9702	72.3645	68.7522	66.4231
Epha2	31.6643	46.684	15.0197	Eph receptor A2 [Source:MGI Symbol;Acc:MGI:95278]	overlapping	0	29.8532	28.2979	36.8418	45.8824	53.1148	41.0548
Osbpl8	76.4969	91.7059	15.209	oxysterol binding protein-like 8 [Source:MGI Symbol;Acc:MGI:2443807]	downstream	8337	82.6762	64.1599	82.6546	90.0735	93.0851	91.9591
null	17.7297	33.0698	15.3401		Not found	0	16.4902	16.5343	20.1646	20.2268	38.7536	40.2291
Gnas	38.3929	54.688	16.2952	GNAS (guanine nucleotide binding protein, alpha stimulating) complex locus [Source:MGI Symbol;Acc:MGI:95777]	overlapping	0	41.1535	44.3256	29.6995	55.6349	49.7759	58.6532
Rgs3	80.6548	97.2917	16.6369	regulator of G-protein signaling 3 [Source:MGI Symbol;Acc:MGI:1354734]	overlapping	0	100	73.2143	68.75	100	95	96.875
null	20.4573	37.4595	17.0022		Not found	0	11.0588	23.2645	27.0486	51.1905	32.5556	28.6325
null	9.34143	27.0933	17.7519		Not found	0	7.40741	16.0714	4.54545	33.1317	25	23.1481
Rin2	22.3012	41.6921	19.3909	Ras and Rab interactor 2 [Source:MGI Symbol;Acc:MGI:1921280]	overlapping	0	25.2164	11.9361	29.7511	43.3036	42.3611	39.4118
Nacc2	37.7769	57.9318	20.1549	nucleus accumbens associated 2, BEN and BTB (POZ) domain containing [Source:MGI Symbol;Acc:MGI:1915241]	overlapping	0	38.4211	34.7447	40.1649	69.6667	54.8689	49.2597
Gm13056	15.9118	36.1733	20.2615	predicted gene 13056 [Source:MGI Symbol;Acc:MGI:3650725]	overlapping	0	15.2841	9.26339	23.1878	25.1648	27.4621	55.8929
Gm6116	36.1057	56.4181	20.3124	predicted gene 6116 [Source:MGI Symbol;Acc:MGI:3644088]	upstream	7748	38.2778	35.3333	34.7059	57.9727	53.7815	57.5
Plekhh2	52.3559	73.3096	20.9536	pleckstrin homology domain containing, family H (with MyTH4 domain) member 2 [Source:MGI Symbol;Acc:MGI:2146813]	overlapping	0	52.7273	57.1183	47.2222	68.8889	81.3846	69.6552
Jakmip1	61.702	83.2285	21.5265	janus kinase and microtubule interacting protein 1 [Source:MGI Symbol;Acc:MGI:1923321]	overlapping	0	53.8265	60.3983	70.8812	82.8205	80.5556	86.3095
Gprc5b	16.2912	39.7059	23.4146	G protein-coupled receptor, family C, group 5, member B [Source:MGI Symbol;Acc:MGI:1927596]	overlapping	0	4.44444	23.8304	20.5988	33.3333	27.451	58.3333
Fgf21	26.72	50.415	23.695	fibroblast growth factor 21 [Source:MGI Symbol;Acc:MGI:1861377]	overlapping	0	26.4161	19.686	34.058	50.9804	57.4074	42.8571
null	45.5858	70.3865	24.8007		Not found	0	57.5267	43.3333	35.8974	67.9032	66.9118	76.3445
Kdm2b	14.6091	42.2325	27.6235	lysine (K)-specific demethylase 2B [Source:MGI Symbol;Acc:MGI:1354737]	overlapping	0	1.85185	24.0741	17.9012	29.6296	42.9012	54.1667
Arl9	50.8965	79.3314	28.4349	ADP-ribosylation factor-like 9 [Source:MGI Symbol;Acc:MGI:1915496]	downstream	1112	34.7222	64.9758	52.9915	64.7059	86.8687	86.4198
Arfgef2	39.3939	68.0556	28.6616	ADP-ribosylation factor guanine nucleotide-exchange factor 2 (brefeldin A-inhibited) [Source:MGI Symbol;Acc:MGI:2139354]	overlapping	0	50	50	18.1818	50	87.5	66.6667
Ror2	15.031	47.0879	32.0569	receptor tyrosine kinase-like orphan receptor 2 [Source:MGI Symbol;Acc:MGI:1347521]	overlapping	0	8.38095	15.4622	21.25	40.2381	43.3333	57.6923
Prkg1	61.1111	96.6667	35.5556	protein kinase, cGMP-dependent, type I [Source:MGI Symbol;Acc:MGI:108174]	overlapping	0	66.6667	75	41.6667	90	100	100
