# Supplementary material for: Enhanced offspring predisposition to steatohepatitis with maternal high-fat diet is associated with epigenetic and microbiome alterations
Source: PLoS One. 2017 Apr 17;12(4):e0175675. doi: 10.1371/journal.pone.0175675 (PMC5393586; doi:10.1371/journal.pone.0175675)
Supplement: S8 Table — (XLSX) [file pone.0175675.s010.xlsx]

## Sheet: S8 Table_DMR_CCvsH-MCD
S8 Table - Differentially methylated regions (DMR) influenced by maternal HFD and MCD diet feeding in offspring
Gene	CC	H-MCD	Difference	Description	Type	Orientation	Distance	CC1	CC2	CC3	H-MCD1	H-MCD2	H-MCD3
null	94.4444	28.1481	-66.2963			Not found	0	100	83.3333	100	0	40	44.4444
null	93.3333	32.8571	-60.4762			Not found	0	100	100	80	0	70	28.5714
Nell2	91.6667	31.6667	-60	NEL-like 2 (chicken) [Source:MGI Symbol;Acc:MGI:1858510]	gene	downstream	6567	100	100	75	25	50	20
null	68.254	8.33333	-59.9206			Not found	0	71.4286	75	58.3333	25	0	0
Gm13718	76.7196	17.5	-59.2196	predicted gene 13718 [Source:MGI Symbol;Acc:MGI:3650217]	gene	upstream	154	66.6667	85.7143	77.7778	20	20	12.5
U6	65.5556	6.66667	-58.8889	U6 spliceosomal RNA [Source:RFAM;Acc:RF00026]	gene	downstream	9099	80	83.3333	33.3333	0	0	20
Fbrsl1	78.8095	20.9524	-57.8571	fibrosin-like 1 [Source:MGI Symbol;Acc:MGI:1920907]	gene	overlapping	0	71.4286	75	90	20	0	42.8571
Ifitm1	68.2407	11.1111	-57.1296	interferon induced transmembrane protein 1 [Source:MGI Symbol;Acc:MGI:1915963]	gene	downstream	3278	53.3333	88.8889	62.5	11.1111	0	22.2222
Mtmr12	76.4502	19.4444	-57.0058	myotubularin related protein 12 [Source:MGI Symbol;Acc:MGI:2443034]	gene	overlapping	0	85.7143	63.6364	80	33.3333	0	25
Zbtb7c	86.6667	30	-56.6667	zinc finger and BTB domain containing 7C [Source:MGI Symbol;Acc:MGI:2443302]	gene	overlapping	0	80	80	100	20	20	50
null	100	43.6508	-56.3492			Not found	0	100	100	100	50	14.2857	66.6667
Stk39	87.5	32.1368	-55.3632	serine/threonine kinase 39, STE20/SPS1 homolog (yeast) [Source:MGI Symbol;Acc:MGI:1858416]	gene	overlapping	0	87.5	75	100	40	33.3333	23.0769
Ebf1	75.9091	20.8333	-55.0758	early B-cell factor 1 [Source:MGI Symbol;Acc:MGI:95275]	gene	overlapping	0	75	80	72.7273	12.5	16.6667	33.3333
Emid2	91.1111	36.1111	-55	EMI domain containing 2 [Source:MGI Symbol;Acc:MGI:2155345]	gene	overlapping	0	83.3333	90	100	33.3333	0	75
Galntl6	88.0952	33.1818	-54.9134	No description	gene	overlapping	0	100	71.4286	92.8571	54.5455	25	20
null	77.5	22.7814	-54.7186			Not found	0	90	62.5	80	27.2727	12.5	28.5714
null	71.1111	16.6667	-54.4444			Not found	0	80	83.3333	50	25	25	0
null	85.9259	31.9841	-53.9418			Not found	0	80	100	77.7778	41.6667	40	14.2857
C1qtnf1	72.2222	18.6508	-53.5714	C1q and tumor necrosis factor related protein 1 [Source:MGI Symbol;Acc:MGI:1919254]	gene	overlapping	0	70	66.6667	80	14.2857	16.6667	25
null	84.5455	31.0053	-53.5402			Not found	0	100	63.6364	90	28.5714	20	44.4444
Xkr4	91.6667	38.3333	-53.3333	X Kell blood group precursor related family member 4 [Source:MGI Symbol;Acc:MGI:3528744]	gene	overlapping	0	100	75	100	40	0	75
Myo18b	77.5	24.2064	-53.2936	myosin XVIIIb [Source:MGI Symbol;Acc:MGI:1921626]	gene	overlapping	0	62.5	90	80	25	14.2857	33.3333
Macrod2	60.5169	7.40741	-53.1095	MACRO domain containing 2 [Source:MGI Symbol;Acc:MGI:1920149]	gene	overlapping	0	50	72.7273	58.8235	11.1111	0	11.1111
Adam22	76.2398	23.5209	-52.7188	a disintegrin and metallopeptidase domain 22 [Source:MGI Symbol;Acc:MGI:1340046]	gene	overlapping	0	76.4706	89.2857	62.963	16.6667	35.7143	18.1818
Dlgap2	82.1445	29.7619	-52.3826	discs, large (Drosophila) homolog-associated protein 2 [Source:MGI Symbol;Acc:MGI:2443181]	gene	overlapping	0	81.8182	84.6154	80	25	28.5714	35.7143
Ldlr	74.4048	22.0238	-52.381	low density lipoprotein receptor [Source:MGI Symbol;Acc:MGI:96765]	gene	overlapping	0	85.7143	75	62.5	0	28.5714	37.5
Golgb1	78.0556	25.7143	-52.3413	golgi autoantigen, golgin subfamily b, macrogolgin 1 [Source:MGI Symbol;Acc:MGI:1099447]	gene	overlapping	0	87.5	80	66.6667	42.8571	14.2857	20
null	95.8333	44.4444	-51.3889			Not found	0	100	100	87.5	50	50	33.3333
null	96.9697	45.7143	-51.2554			Not found	0	90.9091	100	100	57.1429	20	60
2610035D17Rik	78.3333	27.5132	-50.8201	RIKEN cDNA 2610035D17 gene [Source:MGI Symbol;Acc:MGI:1919636]	gene	overlapping	0	60	75	100	11.1111	0	71.4286
SNORA31	77.0833	26.746	-50.3373	Small nucleolar RNA SNORA31 [Source:RFAM;Acc:RF00322]	gene	upstream	7408	50	81.25	100	41.6667	28.5714	10
Ext1	75.5556	25.5556	-50	exostoses (multiple) 1 [Source:MGI Symbol;Acc:MGI:894663]	gene	overlapping	0	80	80	66.6667	40	16.6667	20
Mapk6	92.3077	43.0736	-49.2341	mitogen-activated protein kinase 6 [Source:MGI Symbol;Acc:MGI:1354946]	gene	overlapping	0	100	100	76.9231	36.3636	50	42.8571
null	55.5556	6.66667	-48.8889			Not found	0	66.6667	66.6667	33.3333	0	0	20
Ntf3	89.5238	40.7592	-48.7646	neurotrophin 3 [Source:MGI Symbol;Acc:MGI:97380]	gene	overlapping	0	100	85.7143	82.8572	42.1053	55.1724	25
Gm20388	65.9259	17.2619	-48.664	predicted gene 20388 [Source:MGI Symbol;Acc:MGI:5141853]	gene	overlapping	0	77.7778	50	70	37.5	14.2857	0
Pfkfb4	65.3782	16.7208	-48.6574	No description	gene	overlapping	0	64.7059	71.4286	60	12.5	9.09091	28.5714
Ddah1	93.266	45.2381	-48.0279	dimethylarginine dimethylaminohydrolase 1 [Source:MGI Symbol;Acc:MGI:1916469]	gene	overlapping	0	88.8889	100	90.9091	50	42.8571	42.8571
Tcf7	67.9365	20	-47.9365	transcription factor 7, T-cell specific [Source:MGI Symbol;Acc:MGI:98507]	gene	overlapping	0	66.6667	57.1429	80	0	20	40
Cmklr1	92.5	44.709	-47.791	chemokine-like receptor 1 [Source:MGI Symbol;Acc:MGI:109603]	gene	overlapping	0	100	90	87.5	55.5556	28.5714	50
Gm16641	66.5446	18.8889	-47.6557	predicted gene, 16641 [Source:MGI Symbol;Acc:MGI:4439565]	gene	overlapping	0	66.6667	71.4286	61.5385	16.6667	0	40
Pde4b	85.7143	38.0952	-47.6191	phosphodiesterase 4B, cAMP specific [Source:MGI Symbol;Acc:MGI:99557]	gene	overlapping	0	85.7143	85.7143	85.7143	50	14.2857	50
Man1b1	66.5113	19.1667	-47.3446	mannosidase, alpha, class 1B, member 1 [Source:MGI Symbol;Acc:MGI:2684954]	gene	overlapping	0	63.6364	66.6667	69.2308	20	0	37.5
null	91.6667	44.4444	-47.2222			Not found	0	100	75	100	50	33.3333	50
null	79.537	32.5397	-46.9974			Not found	0	87.5	73.3333	77.7778	50	14.2857	33.3333
null	64.8148	18.0952	-46.7196			Not found	0	44.4444	66.6667	83.3333	40	0	14.2857
Kcnc1	78.3333	31.746	-46.5873	potassium voltage gated channel, Shaw-related subfamily, member 1 [Source:MGI Symbol;Acc:MGI:96667]	gene	downstream	1565	80	75	80	16.6667	28.5714	50
null	85.7143	39.1534	-46.5608			Not found	0	100	85.7143	71.4286	55.5556	28.5714	33.3333
null	96.2963	49.8317	-46.4646			Not found	0	100	100	88.8889	66.6667	55.5556	27.2727
null	81.229	34.9206	-46.3083			Not found	0	77.7778	90.9091	75	57.1429	33.3333	14.2857
null	70.6349	24.359	-46.2759			Not found	0	71.4286	57.1429	83.3333	25	23.0769	25
A630031M04Rik	84.7475	38.8889	-45.8586	RIKEN cDNA A630031M04 gene [Source:MGI Symbol;Acc:MGI:2444470]	gene	overlapping	0	90	73.3333	90.9091	33.3333	33.3333	50
Peli2	100	54.1667	-45.8333	pellino 2 [Source:MGI Symbol;Acc:MGI:1891445]	gene	overlapping	0	100	100	100	50	50	62.5
Hk1	71.3553	25.5556	-45.7998	hexokinase 1 [Source:MGI Symbol;Acc:MGI:96103]	gene	overlapping	0	80	57.1429	76.9231	40	20	16.6667
Fbn1	81.1111	36.1111	-45	fibrillin 1 [Source:MGI Symbol;Acc:MGI:95489]	gene	downstream	3923	83.3333	80	80	50	25	33.3333
Ephb3	96.6667	51.8519	-44.8148	Eph receptor B3 [Source:MGI Symbol;Acc:MGI:104770]	gene	overlapping	0	90	100	100	55.5556	50	50
Celsr1	91.4903	46.7532	-44.7371	cadherin, EGF LAG seven-pass G-type receptor 1 (flamingo homolog, Drosophila) [Source:MGI Symbol;Acc:MGI:1100883]	gene	overlapping	0	100	89.2857	85.1852	50	35.7143	54.5455
null	92.3077	47.619	-44.6886			Not found	0	100	100	76.9231	42.8571	50	50
Trac	59.1372	14.4689	-44.6683	T cell receptor alpha constant [Source:MGI Symbol;Acc:MGI:4439838]	gene	upstream	6077	61.5385	71.4286	44.4444	14.2857	7.69231	21.4286
Atg13	89.3557	44.8052	-44.5505	ATG13 autophagy related 13 homolog (S. cerevisiae) [Source:MGI Symbol;Acc:MGI:1196429]	gene	overlapping	0	100	82.3529	85.7143	27.2727	50	57.1429
Serpinb6e	87.4603	42.9487	-44.5116	serine (or cysteine) peptidase inhibitor, clade B, member 6e [Source:MGI Symbol;Acc:MGI:2667778]	gene	downstream	9935	83.3333	85.7143	93.3333	33.3333	41.6667	53.8462
Dapk2	76.6013	32.1429	-44.4584	death-associated protein kinase 2 [Source:MGI Symbol;Acc:MGI:1341297]	gene	upstream	9504	83.3333	70	76.4706	42.8571	25	28.5714
null	44.4444	0	-44.4444			Not found	0	40	60	33.3333	0	0	0
null	86.9597	42.5397	-44.42			Not found	0	78.5714	92.3077	90	33.3333	14.2857	80
Ski	81.1813	37.3016	-43.8797	ski sarcoma viral oncogene homolog (avian) [Source:MGI Symbol;Acc:MGI:98310]	gene	overlapping	0	71.4286	87.5	84.6154	33.3333	28.5714	50
null	92.963	49.6296	-43.3333			Not found	0	100	88.8889	90	44.4444	60	44.4444
Ifne	85.5556	42.8571	-42.6984	interferon epsilon [Source:MGI Symbol;Acc:MGI:2667156]	gene	upstream	1062	83.3333	80	93.3333	28.5714	72.7273	27.2727
E030019B06Rik	66.2698	23.6752	-42.5946	RIKEN cDNA E030019B06 gene [Source:MGI Symbol;Acc:MGI:2685016]	gene	upstream	4915	57.1429	66.6667	75	33.3333	30	7.69231
E2f2	71.7172	29.1667	-42.5505	E2F transcription factor 2 [Source:MGI Symbol;Acc:MGI:1096341]	gene	overlapping	0	83.3333	50	81.8182	12.5	25	50
null	67.5214	25	-42.5214			Not found	0	75	58.3333	69.2308	8.33333	33.3333	33.3333
null	45.2851	2.77778	-42.5073			Not found	0	50	42.1053	43.75	8.33333	0	0
Mid1	56.6114	14.3275	-42.2839	midline 1 [Source:MGI Symbol;Acc:MGI:1100537]	gene	overlapping	0	66.6667	38.4615	64.7059	15.7895	16.6667	10.5263
Gata6	63.29	21.0606	-42.2294	GATA binding protein 6 [Source:MGI Symbol;Acc:MGI:107516]	gene	overlapping	0	72.7273	60	57.1429	20	25	18.1818
null	70	27.7956	-42.2044			Not found	0	75	60	75	31.25	7.69231	44.4444
Sft2d1	76.1616	33.9744	-42.1873	SFT2 domain containing 1 [Source:MGI Symbol;Acc:MGI:1918689]	gene	overlapping	0	80	81.8182	66.6667	38.4615	38.4615	25
Tmem189	65.4938	23.3333	-42.1605	transmembrane protein 189 [Source:MGI Symbol;Acc:MGI:2142624]	gene	overlapping	0	60	55	81.4815	0	50	20
Kcp	73.5979	31.5967	-42.0012	kielin/chordin-like protein [Source:MGI Symbol;Acc:MGI:2141640]	gene	overlapping	0	72.2222	78.5714	70	55.5556	18.1818	21.0526
Ugp2	91.6667	49.6753	-41.9913	UDP-glucose pyrophosphorylase 2 [Source:MGI Symbol;Acc:MGI:2183447]	gene	overlapping	0	75	100	100	75	45.4545	28.5714
Asna1	92.3077	50.3968	-41.9109	arsA arsenite transporter, ATP-binding, homolog 1 (bacterial) [Source:MGI Symbol;Acc:MGI:1928379]	gene	overlapping	0	100	76.9231	100	58.3333	42.8571	50
Gnai2	91.9048	50.2706	-41.6342	guanine nucleotide binding protein (G protein), alpha inhibiting 2 [Source:MGI Symbol;Acc:MGI:95772]	gene	overlapping	0	85.7143	90	100	62.5	42.8571	45.4545
Dlg1	74.9407	33.3333	-41.6074	discs, large homolog 1 (Drosophila) [Source:MGI Symbol;Acc:MGI:107231]	gene	downstream	2583	76.4706	76.9231	71.4286	37.5	12.5	50
null	87.3188	46.1058	-41.213			Not found	0	75	86.9565	100	54.5455	42.1053	41.6667
Iqgap2	48.5714	7.40741	-41.164	IQ motif containing GTPase activating protein 2 [Source:MGI Symbol;Acc:MGI:2449975]	gene	overlapping	0	35.7143	60	50	22.2222	0	0
Kcnb1	59.6154	18.5256	-41.0897	potassium voltage gated channel, Shab-related subfamily, member 1 [Source:MGI Symbol;Acc:MGI:96666]	gene	overlapping	0	56.25	53.8462	68.75	20	23.0769	12.5
null	95.2381	54.188	-41.0501			Not found	0	100	100	85.7143	69.2308	33.3333	60
Fgfr2	98.1481	57.1225	-41.0256	fibroblast growth factor receptor 2 [Source:MGI Symbol;Acc:MGI:95523]	gene	overlapping	0	94.4444	100	100	76.9231	44.4444	50
Tdrd6	79.3364	38.4259	-40.9104	tudor domain containing 6 [Source:MGI Symbol;Acc:MGI:2679727]	gene	overlapping	0	76.9231	84.6154	76.4706	33.3333	37.5	44.4444
Smad3	78.0981	37.9585	-40.1396	MAD homolog 3 (Drosophila) [Source:MGI Symbol;Acc:MGI:1201674]	gene	overlapping	0	65.2174	96	73.0769	45.4545	42.1053	26.3158
Skap2	90.3752	50.3205	-40.0547	src family associated phosphoprotein 2 [Source:MGI Symbol;Acc:MGI:1889206]	gene	overlapping	0	87.5	94.7369	88.8889	38.4615	62.5	50
null	52.1775	12.2711	-39.9064			Not found	0	69.2308	42.8571	44.4444	14.2857	15.3846	7.14286
null	65.6517	25.7761	-39.8756			Not found	0	61.5385	68.75	66.6667	29.4118	31.25	16.6667
Hmg20b	85.7843	45.9402	-39.8441	high mobility group 20 B [Source:MGI Symbol;Acc:MGI:1341190]	gene	overlapping	0	82.3529	81.25	93.75	46.1538	26.6667	65
Wnt3	100	60.2778	-39.7222	wingless-related MMTV integration site 3 [Source:MGI Symbol;Acc:MGI:98955]	gene	overlapping	0	100	100	100	58.3333	60	62.5
Cnst	59.1751	19.697	-39.4781	consortin, connexin sorting protein [Source:MGI Symbol;Acc:MGI:2445141]	gene	overlapping	0	55.5556	63.6364	58.3333	9.09091	37.5	12.5
Sigirr	65.4487	26.0221	-39.4266	single immunoglobulin and toll-interleukin 1 receptor (TIR) domain [Source:MGI Symbol;Acc:MGI:1344402]	gene	overlapping	0	62.5	80	53.8462	27.2727	28.5714	22.2222
null	78.3135	39.0351	-39.2784			Not found	0	73.3333	92.8571	68.75	42.1053	35	40
null	75.4274	36.1742	-39.2531			Not found	0	91.6667	84.6154	50	31.25	27.2727	50
null	87.2222	48.366	-38.8562			Not found	0	86.6667	87.5	87.5	58.8235	33.3333	52.9412
null	100	61.2121	-38.7879			Not found	0	100	100	100	60	63.6364	60
Tmem189	86.3376	47.7078	-38.6297	transmembrane protein 189 [Source:MGI Symbol;Acc:MGI:2142624]	gene	overlapping	0	83.3333	91.3043	84.375	46.1538	33.3333	63.6364
null	62.8507	24.537	-38.3137			Not found	0	68.1818	70.3704	50	20.8333	25	27.7778
null	62.3141	24.0278	-38.2863			Not found	0	59.0909	69.2308	58.6207	18.75	20	33.3333
Ppp2r5e	87.8514	49.5813	-38.2702	protein phosphatase 2, regulatory subunit B (B56), epsilon isoform [Source:MGI Symbol;Acc:MGI:1349473]	gene	overlapping	0	93.617	84.4828	85.4545	57.5758	29.6296	61.5385
Tmc3	47.7376	9.52381	-38.2137	transmembrane channel-like gene family 3 [Source:MGI Symbol;Acc:MGI:2669033]	gene	overlapping	0	50	46.1538	47.0588	0	14.2857	14.2857
Fgd5	73.3513	35.1449	-38.2063	FYVE, RhoGEF and PH domain containing 5 [Source:MGI Symbol;Acc:MGI:2443369]	gene	downstream	536	65.2174	83.7838	71.0526	30.4348	46.4286	28.5714
null	81.3557	43.1944	-38.1613			Not found	0	85.7143	76	82.3529	46.6667	26.6667	56.25
0610012H03Rik	97.7778	59.7306	-38.0471	RIKEN cDNA 0610012H03 gene [Source:MGI Symbol;Acc:MGI:1921338]	gene	overlapping	0	93.3333	100	100	63.6364	55.5556	60
null	47.619	9.57265	-38.0464			Not found	0	42.8571	50	50	0	15.3846	13.3333
E030010N08Rik	62.8917	24.8627	-38.029	RIKEN cDNA E030010N08 gene [Source:MGI Symbol;Acc:MGI:3045962]	gene	downstream	4145	63.1579	65.5172	60	44.4444	9.09091	21.0526
null	70.8272	32.9825	-37.8448			Not found	0	70.8333	73.0769	68.5714	42.1053	20	36.8421
Pik3r5	96.6667	58.8889	-37.7778	phosphoinositide-3-kinase, regulatory subunit 5, p101 [Source:MGI Symbol;Acc:MGI:2443588]	gene	overlapping	0	100	90	100	50	66.6667	60
Flt4	68.3211	30.6713	-37.6498	FMS-like tyrosine kinase 4 [Source:MGI Symbol;Acc:MGI:95561]	gene	overlapping	0	70.5882	59.375	75	25	28.125	38.8889
null	41.3131	3.7037	-37.6094			Not found	0	27.2727	50	46.6667	0	11.1111	0
Qrfp	76.9841	39.6439	-37.3403	pyroglutamylated RFamide peptide [Source:MGI Symbol;Acc:MGI:3630329]	gene	overlapping	0	66.6667	89.2857	75	27.7778	45	46.1538
Aldh1a3	62.3519	25.2381	-37.1138	aldehyde dehydrogenase family 1, subfamily A3 [Source:MGI Symbol;Acc:MGI:1861722]	gene	overlapping	0	60	61.5385	65.5172	30	19.0476	26.6667
U2	84.7526	47.7778	-36.9748	U2 spliceosomal RNA [Source:RFAM;Acc:RF00004]	gene	upstream	9637	78.5714	82.3529	93.3333	33.3333	60	50
Gm14261	94.8864	57.9365	-36.9499	predicted gene 14261 [Source:MGI Symbol;Acc:MGI:3649583]	gene	upstream	4136	100	90.9091	93.75	66.6667	57.1429	50
Odz2	87.1215	50.4167	-36.7048	odd Oz/ten-m homolog 2 (Drosophila) [Source:MGI Symbol;Acc:MGI:1345184]	gene	upstream	4261	89.1304	85	87.234	56.25	45	50
Kdm2b	95.5357	58.8889	-36.6468	lysine (K)-specific demethylase 2B [Source:MGI Symbol;Acc:MGI:1354737]	gene	overlapping	0	100	93.75	92.8571	80	66.6667	30
null	97.9167	61.2821	-36.6346			Not found	0	100	93.75	100	50	80	53.8462
Il4ra	53.52	17.0274	-36.4926	interleukin 4 receptor, alpha [Source:MGI Symbol;Acc:MGI:105367]	gene	overlapping	0	47.0588	60.8696	52.6316	27.2727	0	23.8095
Apba2	68.2892	31.9865	-36.3027	amyloid beta (A4) precursor protein-binding, family A, member 2 [Source:MGI Symbol;Acc:MGI:1261791]	gene	overlapping	0	61.9048	80	62.963	27.7778	36.3636	31.8182
Fam155a	81.0366	44.7582	-36.2784	family with sequence similarity 155, member A [Source:MGI Symbol;Acc:MGI:2142765]	gene	overlapping	0	75	92.5	75.6098	52.9412	48	33.3333
Tbc1d30	76.1905	40.0413	-36.1492	TBC1 domain family, member 30 [Source:MGI Symbol;Acc:MGI:1921944]	gene	overlapping	0	75	67.8571	85.7143	41.1765	47.3684	31.5789
null	98.6111	62.4868	-36.1243			Not found	0	100	100	95.8333	53.3333	55.5556	78.5714
Psd4	97.2222	61.1722	-36.0501	pleckstrin and Sec7 domain containing 4 [Source:MGI Symbol;Acc:MGI:2674093]	gene	overlapping	0	100	100	91.6667	57.1429	69.2308	57.1429
null	74.0749	38.0423	-36.0326			Not found	0	64.7059	78.9474	78.5714	30	28.5714	55.5556
null	60.1202	24.4238	-35.6964			Not found	0	69.5652	54.5455	56.25	33.3333	10.5263	29.4118
Syngr1	98.3333	62.6984	-35.6349	synaptogyrin 1 [Source:MGI Symbol;Acc:MGI:1328323]	gene	overlapping	0	100	95	100	41.6667	75	71.4286
Gm10071	78.5219	43.0556	-35.4664	predicted gene 10071 [Source:MGI Symbol;Acc:MGI:3642685]	gene	overlapping	0	88.4615	75.6757	71.4286	44.4444	38.8889	45.8333
null	74.6357	39.2021	-35.4337			Not found	0	60.8696	83.871	79.1667	43.75	29.4118	44.4444
Gm17281	93.6747	58.75	-34.9247	predicted gene, 17281 [Source:MGI Symbol;Acc:MGI:4936915]	gene	overlapping	0	96.875	96.9697	87.1795	40	80	56.25
null	90.1209	55.6086	-34.5123			Not found	0	88.8889	89.4737	92	61.5385	46.6667	58.6207
Sox5	100	65.8333	-34.1667	SRY-box containing gene 5 [Source:MGI Symbol;Acc:MGI:98367]	gene	overlapping	0	100	100	100	62.5	60	75
null	76.9892	43.0537	-33.9355			Not found	0	88.5714	71.4286	70.9677	52.381	29.4118	47.3684
Baiap3	56.028	22.3939	-33.634	BAI1-associated protein 3 [Source:MGI Symbol;Acc:MGI:2685783]	gene	overlapping	0	65.3061	58.3333	44.4444	24	25	18.1818
null	33.545	0	-33.545			Not found	0	44.4444	13.3333	42.8571	0	0	0
AL583889.1	57.3058	23.8258	-33.48	No description	gene	upstream	1955	64.2857	55	52.6316	18.75	22.7273	30
null	77.3782	44.146	-33.2321			Not found	0	72.2222	78.3333	81.579	44	41.3793	47.0588
Ephx2	95.325	62.2222	-33.1028	epoxide hydrolase 2, cytoplasmic [Source:MGI Symbol;Acc:MGI:99500]	gene	overlapping	0	95.2381	96	94.7369	60	60	66.6667
Gm16025	64.0164	30.9343	-33.082	predicted gene 16025 [Source:MGI Symbol;Acc:MGI:3802144]	gene	overlapping	0	69.7674	64.7059	57.5758	29.1667	40.9091	22.7273
Ptprs	71.9761	38.9706	-33.0055	protein tyrosine phosphatase, receptor type, S [Source:MGI Symbol;Acc:MGI:97815]	gene	overlapping	0	63.8889	76.3636	75.6757	29.4118	43.75	43.75
Maml3	66.6218	33.8658	-32.756	mastermind like 3 (Drosophila) [Source:MGI Symbol;Acc:MGI:2389461]	gene	overlapping	0	63.1579	67.7419	68.9655	45.4545	32.1429	24
Capn5	95.4321	62.8038	-32.6283	calpain 5 [Source:MGI Symbol;Acc:MGI:1100859]	gene	overlapping	0	90	96.2963	100	53.8462	69.5652	65
Gm6116	72.5679	40.086	-32.4819	predicted gene 6116 [Source:MGI Symbol;Acc:MGI:3644088]	gene	overlapping	0	72	76.3158	69.3878	39.1304	45.8333	35.2941
null	42.4598	10	-32.4598			Not found	0	41.3793	36	50	20	10	0
Specc1	88.0537	55.679	-32.3747	sperm antigen with calponin homology and coiled-coil domains 1 [Source:MGI Symbol;Acc:MGI:2442356]	gene	overlapping	0	88.2353	83.3333	92.5926	46.6667	61.1111	59.2593
null	93.5195	61.3591	-32.1604			Not found	0	96.1539	88.5714	95.8333	55.5556	56.5217	72
Baiap3	76.4098	44.436	-31.9738	BAI1-associated protein 3 [Source:MGI Symbol;Acc:MGI:2685783]	gene	overlapping	0	80.8511	78.3784	70	46.3415	40.625	46.3415
null	84.6599	52.7102	-31.9497			Not found	0	83.871	87.5	82.6087	61.7021	46.4286	50
C1qtnf1	71.8182	40.1423	-31.6759	C1q and tumor necrosis factor related protein 1 [Source:MGI Symbol;Acc:MGI:1919254]	gene	overlapping	0	78.7879	66.6667	70	33.3333	41.3793	45.7143
C130026I21Rik	74.3137	42.6722	-31.6414	RIKEN cDNA C130026I21 gene [Source:MGI Symbol;Acc:MGI:3612702]	gene	overlapping	0	72.2222	78.3784	72.3404	48.3871	50	29.6296
Ntn1	71.5608	40.1583	-31.4025	netrin 1 [Source:MGI Symbol;Acc:MGI:105088]	gene	overlapping	0	81.8182	65.5172	67.3469	34.2857	39.1304	47.0588
Helq	78.7719	47.5462	-31.2257	helicase, POLQ-like [Source:MGI Symbol;Acc:MGI:2176740]	gene	overlapping	0	76.3158	80	80	46.1538	48.4848	48
Rhob	45.5994	14.4084	-31.1909	ras homolog gene family, member B [Source:MGI Symbol;Acc:MGI:107949]	gene	downstream	962	37.037	48.1481	51.6129	18.1818	13.0435	12
null	74.2705	43.5034	-30.767			Not found	0	80.5556	74.0741	68.1818	48.2759	47.6191	34.6154
null	90.1616	59.5238	-30.6378			Not found	0	92	96.6667	81.8182	64.2857	47.6191	66.6667
null	100	69.6886	-30.3114			Not found	0	100	100	100	57.1429	75	76.9231
Gsn	78.8324	49.4701	-29.3624	gelsolin [Source:MGI Symbol;Acc:MGI:95851]	gene	overlapping	0	84.3137	74.2424	77.9412	51.3513	50	47.0588
null	88.3384	59.0714	-29.267			Not found	0	77.4193	93.4783	94.1176	66.6667	51.7241	58.8235
null	31.8405	3.0303	-28.8102			Not found	0	14.2857	39.1304	42.1053	0	9.09091	0
E330017L17Rik	61.7377	33.0966	-28.6411	RIKEN cDNA E330017L17 gene [Source:MGI Symbol;Acc:MGI:2442924]	gene	upstream	6669	60.2941	63.2911	61.6279	35.4839	38.806	25
null	38.2804	9.69697	-28.5835			Not found	0	38.8889	45	30.9524	10	9.09091	10
Cuedc1	89.3892	61.1671	-28.2221	CUE domain containing 1 [Source:MGI Symbol;Acc:MGI:2144281]	gene	overlapping	0	79.3103	92.8571	96	56.4103	59.0909	68
null	90.3612	62.2583	-28.103			Not found	0	90	91.4286	89.6552	72.7273	60.7143	53.3333
Gabrg3	92.366	64.4434	-27.9225	gamma-aminobutyric acid (GABA) A receptor, subunit gamma 3 [Source:MGI Symbol;Acc:MGI:95624]	gene	overlapping	0	87.1795	94	95.9184	63.1579	55.1724	75
null	98.8889	71.5079	-27.381			Not found	0	100	100	96.6667	66.6667	67.8571	80
Casr	73.5433	46.3743	-27.169	calcium-sensing receptor [Source:MGI Symbol;Acc:MGI:1351351]	gene	overlapping	0	80.2198	72.449	67.9612	50	49.1228	40
U2	86.9326	61.0216	-25.911	U2 spliceosomal RNA [Source:RFAM;Acc:RF00004]	gene	upstream	9684	88	91.4894	81.3084	67.9245	56.6038	58.5366
Slc22a3	67.8439	43.2941	-24.5498	solute carrier family 22 (organic cation transporter), member 3 [Source:MGI Symbol;Acc:MGI:1333817]	gene	overlapping	0	70.4762	68.8172	64.2384	44.2308	36.8421	48.8095
Asl	94.2717	71.0584	-23.2133	argininosuccinate lyase [Source:MGI Symbol;Acc:MGI:88084]	gene	overlapping	0	97.5	91.8367	93.4783	73.913	69.5652	69.697
Mad1l1	39.3334	18.9037	-20.4297	mitotic arrest deficient 1-like 1 [Source:MGI Symbol;Acc:MGI:1341857]	gene	overlapping	0	41.129	39.2	37.6712	19.5804	17.2589	19.8718
null	29.4208	49.7363	20.3155			Not found	0	31.3253	25.3165	31.6206	47.9893	48.9305	52.2892
Col23a1	26.2347	46.8486	20.6139	collagen, type XXIII, alpha 1 [Source:MGI Symbol;Acc:MGI:2653243]	gene	overlapping	0	30.2239	22.2973	26.183	44.5396	46.1176	49.8886
null	25.2981	46.0207	20.7226			Not found	0	23.3696	29.4479	23.0769	49.0099	42.6606	46.3918
Tbc1d30	31.879	52.9787	21.0997	TBC1 domain family, member 30 [Source:MGI Symbol;Acc:MGI:1921944]	gene	overlapping	0	36.0324	26.2712	33.3333	53.5014	53.3149	52.1197
Mrps36-ps1	28.3457	50.3733	22.0276	mitichondrial ribosomal protein S36, pseudogene 1 [Source:MGI Symbol;Acc:MGI:3809201]	gene	upstream	9827	30.9702	25.6757	28.3912	49.4647	47.8774	53.7778
Amotl1	25.8114	49.3758	23.5645	angiomotin-like 1 [Source:MGI Symbol;Acc:MGI:1922973]	gene	overlapping	0	27.9851	22.6351	26.8139	46.7811	48.2353	53.1111
null	32.7104	56.4132	23.7028			Not found	0	36.7041	28.6195	32.8076	55.5794	53.8824	59.7778
null	28.3938	52.5643	24.1705			Not found	0	30.9237	25.6303	28.6275	53.7433	49.7326	54.2169
Fat3	7.15889	31.7739	24.615	FAT tumor suppressor homolog 3 (Drosophila) [Source:MGI Symbol;Acc:MGI:2444314]	gene	overlapping	0	7.40741	9.52381	4.54545	37.7778	23.3333	34.2105
null	28.6773	54.1338	25.4566			Not found	0	32.9317	24.4726	28.6275	56.9519	50.2688	55.1807
Ptpn3	31.6479	59.3012	27.6533	protein tyrosine phosphatase, non-receptor type 3 [Source:MGI Symbol;Acc:MGI:105307]	gene	overlapping	0	34.2742	27.4678	33.2016	63.0027	54.1779	60.7229
Scn2a1	39.5124	68.1755	28.6631	sodium channel, voltage-gated, type II, alpha 1 [Source:MGI Symbol;Acc:MGI:98248]	gene	overlapping	0	48	36.1111	34.4262	68.421	65.5172	70.5882
Ifltd1	53.5088	85.6548	32.146	intermediate filament tail domain containing 1 [Source:MGI Symbol;Acc:MGI:1921321]	gene	overlapping	0	42.1053	68.421	50	85.7143	81.25	90
Wdr96	64.6032	97.9167	33.3135	WD repeat domain 96 [Source:MGI Symbol;Acc:MGI:1289258]	gene	overlapping	0	57.1429	86.6667	50	93.75	100	100
Tns1	30.29	63.9224	33.6324	tensin 1 [Source:MGI Symbol;Acc:MGI:104552]	gene	overlapping	0	29.4118	28.125	33.3333	56.25	65.5172	70
Gm628	20.365	54.085	33.7199	predicted gene 628 [Source:MGI Symbol;Acc:MGI:2685474]	gene	overlapping	0	23.0769	21.7391	16.2791	41.6667	70.5882	50
Cd59b	40.8947	74.7122	33.8176	CD59b antigen [Source:MGI Symbol;Acc:MGI:1888996]	gene	overlapping	0	52.381	40	30.303	69.5652	78.5714	76
null	59.0909	94.4444	35.3535			Not found	0	75	75	27.2727	100	83.3333	100
null	27.3104	63.0281	35.7177			Not found	0	26.087	28.5714	27.2727	73.3333	61.9048	53.8462
SNORA63	55.671	91.3889	35.7179	Small nucleolar RNA SNORA63 [Source:RFAM;Acc:RF00092]	gene	upstream	8027	72.7273	47.6191	46.6667	86.6667	87.5	100
Flt4	6.06061	41.9125	35.8519	FMS-like tyrosine kinase 4 [Source:MGI Symbol;Acc:MGI:95561]	gene	overlapping	0	9.09091	9.09091	0	39.1304	42.8571	43.75
Ptch2	40.5556	76.8643	36.3087	patched homolog 2 [Source:MGI Symbol;Acc:MGI:1095405]	gene	overlapping	0	46.6667	50	25	80	63.6364	86.9565
Umodl1	17.2184	54.3604	37.142	uromodulin-like 1 [Source:MGI Symbol;Acc:MGI:1929785]	gene	overlapping	0	25	10.5263	16.129	60	61.9048	41.1765
U6atac	49.0253	87.9221	38.8967	U6atac minor spliceosomal RNA [Source:RFAM;Acc:RF00619]	gene	downstream	7666	52.6316	50	44.4444	80	92.8571	90.9091
Trak1	7.22222	46.6138	39.3915	trafficking protein, kinesin binding 1 [Source:MGI Symbol;Acc:MGI:1914345]	gene	overlapping	0	8.33333	0	13.3333	55.5556	64.2857	20
Map2k6	5.96078	45.8333	39.8725	mitogen-activated protein kinase kinase 6 [Source:MGI Symbol;Acc:MGI:1346870]	gene	overlapping	0	0	5.88235	12	50	43.75	43.75
null	34.9815	75.117	40.1354			Not found	0	33.3333	30.4348	41.1765	91.6667	73.6842	60
null	48.7542	89.0609	40.3067			Not found	0	52.1739	65.5172	28.5714	100	88.2353	78.9474
Rbm19	53.9136	94.6581	40.7445	RNA binding motif protein 19 [Source:MGI Symbol;Acc:MGI:1921361]	gene	overlapping	0	50	53.8462	57.8947	91.6667	100	92.3077
Foxp1	41.1812	82.0635	40.8823	forkhead box P1 [Source:MGI Symbol;Acc:MGI:1914004]	gene	overlapping	0	43.4783	41.1765	38.8889	83.3333	76.1905	86.6667
null	58.8889	100	41.1111			Not found	0	66.6667	40	70	100	100	100
Klhl36	13.5606	54.8822	41.3216	kelch-like 36 (Drosophila) [Source:MGI Symbol;Acc:MGI:2385305]	gene	overlapping	0	12.5	10	18.1818	55.5556	45.4545	63.6364
Sdk2	52.634	94.4444	41.8104	sidekick homolog 2 (chicken) [Source:MGI Symbol;Acc:MGI:2443847]	gene	overlapping	0	36.3636	60	61.5385	100	83.3333	100
null	19.7802	63.8889	44.1087			Not found	0	14.2857	30.7692	14.2857	75	66.6667	50
Gm12958	9.9537	55	45.0463	predicted gene 12958 [Source:MGI Symbol;Acc:MGI:3652007]	gene	downstream	1	0	11.1111	18.75	75	40	50
Tbc1d2	9.52381	55.7143	46.1905	TBC1 domain family, member 2 [Source:MGI Symbol;Acc:MGI:2652885]	gene	overlapping	0	28.5714	0	0	60	50	57.1429
Pmaip1	12.5	58.8889	46.3889	phorbol-12-myristate-13-acetate-induced protein 1 [Source:MGI Symbol;Acc:MGI:1930146]	gene	upstream	2223	25	12.5	0	60	50	66.6667
Zfp316	48.1482	95.2381	47.0899	zinc finger protein 316 [Source:MGI Symbol;Acc:MGI:1860402]	gene	overlapping	0	44.4444	66.6667	33.3333	100	100	85.7143
null	39.2094	87.5	48.2906			Not found	0	41.6667	37.5	38.4615	87.5	75	100
Gm6880	25.2914	73.6111	48.3197	predicted gene 6880 [Source:MGI Symbol;Acc:MGI:3644285]	gene	overlapping	0	7.69231	50	18.1818	66.6667	66.6667	87.5
Ss18l1	38.8889	87.5	48.6111	synovial sarcoma translocation gene on chromosome 18-like 1 [Source:MGI Symbol;Acc:MGI:2444061]	gene	overlapping	0	83.3333	16.6667	16.6667	87.5	100	75
Gm6569	16.8254	65.5556	48.7302	predicted gene 6569 [Source:MGI Symbol;Acc:MGI:3647277]	gene	upstream	8401	20	23.8095	6.66667	80	66.6667	50
Gab1	15.0794	66.6667	51.5873	growth factor receptor bound protein 2-associated protein 1 [Source:MGI Symbol;Acc:MGI:108088]	gene	overlapping	0	16.6667	14.2857	14.2857	83.3333	50	66.6667
null	15.0794	72.2222	57.1429			Not found	0	16.6667	14.2857	14.2857	83.3333	50	83.3333
Tns1	27.5	84.6445	57.1445	tensin 1 [Source:MGI Symbol;Acc:MGI:104552]	gene	overlapping	0	12.5	40	30	81.8182	87.5	84.6154
Grip1	33.3333	91.6667	58.3333	glutamate receptor interacting protein 1 [Source:MGI Symbol;Acc:MGI:1921303]	gene	overlapping	0	0	42.8571	57.1429	75	100	100
Slc7a2	14.0741	73.3333	59.2593	solute carrier family 7 (cationic amino acid transporter, y+ system), member 2 [Source:MGI Symbol;Acc:MGI:99828]	gene	overlapping	0	20	0	22.2222	62.5	87.5	70
Zbtb7c	20	80.0926	60.0926	zinc finger and BTB domain containing 7C [Source:MGI Symbol;Acc:MGI:2443302]	gene	overlapping	0	20	0	40	100	62.5	77.7778
Crb3	11.1111	71.2963	60.1852	crumbs homolog 3 (Drosophila) [Source:MGI Symbol;Acc:MGI:2670904]	gene	overlapping	0	0	33.3333	0	75	88.8889	50
