# Supplementary material for: Enhanced offspring predisposition to steatohepatitis with maternal high-fat diet is associated with epigenetic and microbiome alterations
Source: PLoS One. 2017 Apr 17;12(4):e0175675. doi: 10.1371/journal.pone.0175675 (PMC5393586; doi:10.1371/journal.pone.0175675)
Supplement: S9 Table — (XLSX) [file pone.0175675.s011.xlsx]

## Sheet: S9 Table_MicrbiomeCompos
S9 Table - Microbial abundance (at genus level) in cecal contents of offspring
							P values
Phylum	Class	Class_Order_Family_Genus_Species	CC	C_MCD	HC	H_MCD	Mat	Off	Int
p_Actinobacteria	Actinobacteria		0 ± 0	0.08 ± 0.08	0 ± 0	0 ± 0	0.3621	0.3446	0.3621
		o_Bifidobacteriales|f_Bifidobacteriaceae|_Bifidobacterium	0.4 ± 0.22	0.18 ± 0.13	0.53 ± 0.35	1.31 ± 1.36	0.3004	0.6448	0.4097
	Coriobacteriia	o_Coriobacteriales|f_Coriobacteriaceae|_	0.01 ± 0	0 ± 0	0.02 ± 0.01	0.11 ± 0.11	0.1951	0.3951	0.2923
		o_Coriobacteriales|f_Coriobacteriaceae|_Adlercreutzia	0.02 ± 0.01	0.02 ± 0.01	0.01 ± 0	0.03 ± 0.02	0.8319	0.5774	0.3088
p_Bacterioidetes	Bacteroidia	o_Bacteroidales|f_Bacteroidaceae|_Bacteroides	0.67 ± 0.7	0 ± 0	0 ± 0	0 ± 0	0.3635	0.363	0.363
		o_Bacteroidales|f_Porphyromonadaceae|_Parabacteroides	0.39 ± 0.41	0 ± 0	0 ± 0	0 ± 0	0.3627	0.3632	0.3632
		o_Bacteroidales|f_S24-7|_	22.41 ± 2.27	18.08 ± 2.19	22.4 ± 4.2	16.73 ± 2.37	0.7974	0.0631	0.7993
p_Deferribacteres	Deferribacteres	o_Deferribacterales|f_Deferribacteraceae|_Mucispirillum	14.35 ± 2.53	18.07 ± 2.24	13.1 ± 2.31	13.25 ± 1.52	0.1709	0.3802	0.4171
p_Firmicutes	Bacilli	Other|Other|Other	0.01 ± 0	0 ± 0	0 ± 0	0.01 ± 0.01	0.8355	0.8202	<0.01
		o_Bacillales|f_Staphylococcaceae|_Staphylococcus	0 ± 0	0.02 ± 0.01	0 ± 0	0.01 ± 0	0.6228	0.1056	0.4245
		o_Lactobacillales|f_Aerococcaceae|_Facklamia	0 ± 0	0.05 ± 0.04	0 ± 0	0.01 ± 0	0.3581	0.2461	0.3581
		o_Lactobacillales|f_Lactobacillaceae|_Lactobacillus	0.08 ± 0.02	0.25 ± 0.11	0.05 ± 0.01	0.85 ± 0.86	0.4297	0.1825	0.3842
		o_Turicibacterales|f_Turicibacteraceae|_Turicibacter	2.84 ± 0.74	2.45 ± 0.74	0.22 ± 0.08	1.73 ± 0.62	0.017	0.4066	0.1606
	Clostridia	o_Clostridiales|f_|_	10.37 ± 1.36	16.2 ± 3.22	10.76 ± 1.84	10.89 ± 1.57	0.2599	0.1739	0.1927
		o_Clostridiales|f_Christensenellaceae|_	0.01 ± 0	0.01 ± 0	0 ± 0	0.01 ± 0	0.2874	0.1159	0.9296
		o_Clostridiales|f_Clostridiaceae|Other	0.04 ± 0.01	0.04 ± 0.02	0.02 ± 0.01	0.05 ± 0.03	0.702	0.4032	0.4579
		o_Clostridiales|f_Clostridiaceae|_	1.9 ± 0.63	1.53 ± 0.47	0.66 ± 0.24	2.95 ± 2.06	0.9254	0.3207	0.1722
		o_Clostridiales|f_Clostridiaceae|_Clostridium	0.09 ± 0.03	0.07 ± 0.02	0.04 ± 0.02	0.09 ± 0.06	0.7123	0.5988	0.2762
		o_Clostridiales|f_Dehalobacteriaceae|_Dehalobacterium	0.03 ± 0	0.04 ± 0.01	0.04 ± 0.01	0.03 ± 0	0.6871	0.9711	0.2388
		o_Clostridiales|f_Lachnospiraceae|Other	0.15 ± 0.1	0.04 ± 0.01	0.13 ± 0.09	0.03 ± 0.02	0.8442	0.1343	0.992
		o_Clostridiales|f_Lachnospiraceae|_	1.7 ± 0.27	3.22 ± 0.55	1.1 ± 0.24	1.65 ± 0.45	0.0093	0.0128	0.234
		o_Clostridiales|f_Lachnospiraceae|_Coprococcus	0.37 ± 0.14	0.4 ± 0.06	0.1 ± 0.02	0.19 ± 0.04	0.0067	0.4422	0.6966
		o_Clostridiales|f_Lachnospiraceae|_Dorea	0.01 ± 0	0.02 ± 0.01	0 ± 0	0 ± 0	0.0239	0.0988	0.0932
		o_Clostridiales|f_Lachnospiraceae|_[Ruminococcus]	0.27 ± 0.08	0.2 ± 0.05	0.15 ± 0.07	0.15 ± 0.06	0.1981	0.6479	0.5907
		o_Clostridiales|f_Peptococcaceae|_	0.01 ± 0	0.01 ± 0	0 ± 0	0 ± 0	<0.01	0.3124	0.0973
		o_Clostridiales|f_Peptococcaceae|_rc4-4	0.55 ± 0.1	0.25 ± 0.08	0.01 ± 0.01	0.01 ± 0.01	0.0522	<0.01	0.0537
		o_Clostridiales|f_Ruminococcaceae|Other	0.09 ± 0.01	0.1 ± 0.01	0.07 ± 0.01	0.11 ± 0.01	0.6145	0.1231	0.3315
		o_Clostridiales|f_Ruminococcaceae|_	3.78 ± 0.46	5.11 ± 0.58	2.92 ± 0.37	4.57 ± 0.5	0.1491	<0.01	0.7399
		o_Clostridiales|f_Ruminococcaceae|_Anaerotruncus	0.02 ± 0.01	0.02 ± 0	0.05 ± 0.02	0.02 ± 0.01	0.0193	0.0396	0.0434
		o_Clostridiales|f_Ruminococcaceae|_Oscillospira	0.48 ± 0.03	1.24 ± 0.49	0.38 ± 0.05	0.66 ± 0.19	0.2328	0.0724	0.3981
		o_Clostridiales|f_Ruminococcaceae|_Ruminococcus	1.55 ± 0.3	1.94 ± 0.3	0.67 ± 0.14	1.61 ± 0.21	0.0218	<0.01	0.2832
		o_Clostridiales|f_[Mogibacteriaceae]|_	0 ± 0	0.01 ± 0	0 ± 0	0.01 ± 0	0.9192	<0.01	0.5118
	Erysipelotrichi	o_Erysipelotrichales|f_Erysipelotrichaceae|_	0.07 ± 0.03	0.01 ± 0	0.06 ± 0.03	0.01 ± 0.01	0.8992	<0.01	0.5956
		o_Erysipelotrichales|f_Erysipelotrichaceae|_Allobaculum	1.02 ± 0.26	3.57 ± 1.95	2.82 ± 1.23	2.41 ± 2.25	0.832	0.4831	0.3328
p_Proteobacteria	Epsilonproteobacteria	o_Campylobacterales|f_Helicobacteraceae|Other	17.23 ± 1.4	10.86 ± 1.86	17.05 ± 2.76	6.59 ± 1	0.2162	<0.01	0.2541
	Gammaproteobacteria	o_Enterobacteriales|f_Enterobacteriaceae|_	0 ± 0	0.01 ± 0	0 ± 0	0.01 ± 0	0.5216	<0.01	0.7452
p_Tenericutes	Mollicutes	o_Anaeroplasmatales|f_Anaeroplasmataceae|_Anaeroplasma	2.48 ± 1.11	0.49 ± 0.26	4.93 ± 1.95	2.09 ± 0.42	0.533	0.0227	0.6762
p_Verrucomicrobia	Verrucomicrobiales	o_Verrucomicrobiales|f_Verrucomicrobiaceae|_Akkermansia	16.49 ± 1.83	15.34 ± 4.3	21.46 ± 4.07	31.54 ± 5.36	<0.01	0.243	0.144
Unassigned			0.12 ± 0.02	0.06 ± 0.01	0.22 ± 0.04	0.26 ± 0.17	0.0365	0.9136	0.4669
